# Supplementary material for: Optimum binary cut-off threshold of a diagnostic test: comparison of different methods using Monte Carlo technique
Source: BMC Med Inform Decis Mak. 2014 Nov 25;14:99. doi: 10.1186/s12911-014-0099-1 (PMC4253606; doi:10.1186/s12911-014-0099-1)
Supplement: Additional file 2: — The MATHEMATICA notebook “monte_carlo_SDev.nb” performs the statistical calculations as well as the Monte-Carlo simulations and produces graphical output as well as results stored in EXCEL spreadsheets. [file 12911_2014_99_MOESM2_ESM.zip]

Archive with 1 entries (1 files):
- 12911_2014_99_MOESM2_ESM.nb
