# Supplementary material for: Optimum binary cut-off threshold of a diagnostic test: comparison of different methods using Monte Carlo technique
Source: BMC Med Inform Decis Mak. 2014 Nov 25;14:99. doi: 10.1186/s12911-014-0099-1 (PMC4253606; doi:10.1186/s12911-014-0099-1)
Supplement: Additional file 2: — The MATHEMATICA notebook “monte_carlo_SDev.nb” performs the statistical calculations as well as the Monte-Carlo simulations and produces graphical output as well as results stored in EXCEL spreadsheets. [file 12911_2014_99_MOESM2_ESM.zip › 12911_2014_99_MOESM2_ESM.nb]

(* Content-type: application/vnd.wolfram.mathematica *)

(*** Wolfram Notebook File ***)
(* http://www.wolfram.com/nb *)

(* CreatedBy='Mathematica 9.0' *)

(*CacheID: 234*)
(* Internal cache information:
NotebookFileLineBreakTest
NotebookFileLineBreakTest
NotebookDataPosition[       157,          7]
NotebookDataLength[    205001,       4903]
NotebookOptionsPosition[    203652,       4855]
NotebookOutlinePosition[    204247,       4876]
CellTagsIndexPosition[    204204,       4873]
WindowFrame->Normal*)

(* Beginning of Notebook Content *)
Notebook[{

Cell[CellGroupData[{
Cell["Analyses of the different algorithms for best separation", "Title",
 CellChangeTimes->{{3.5806968015702076`*^9, 3.58069682434551*^9}, {
   3.62167561866847*^9, 3.6216756254544816`*^9}, 3.621677331754681*^9}],

Cell[CellGroupData[{

Cell["Definition of the Global Module", "Section",
 CellChangeTimes->{
  3.5811733629255495`*^9, {3.6216759161765924`*^9, 3.621675916566593*^9}}],

Cell[BoxData[
 RowBox[{"\n", 
  RowBox[{
   RowBox[{"Needs", "[", "\"\<PlotLegends`\>\"", "]"}], " ", 
   "\[IndentingNewLine]", 
   RowBox[{
    RowBox[{"Unprotect", "[", "Times", "]"}], ";"}], " ", 
   "\[IndentingNewLine]", 
   RowBox[{
    RowBox[{"Unprotect", "[", "ReplaceAll", "]"}], ";"}], 
   "\[IndentingNewLine]", 
   RowBox[{"ClearAll", "[", "\"\<Global`*\>\"", "]"}], "\[IndentingNewLine]", 
   "\[IndentingNewLine]", 
   RowBox[{
    RowBox[{"myfilecounter", " ", "=", " ", "0"}], ";"}], 
   "\[IndentingNewLine]", 
   RowBox[{
    RowBox[{"dist1pd05", "=", 
     RowBox[{"{", "}"}]}], ";"}], "\[IndentingNewLine]", 
   RowBox[{
    RowBox[{"dist2pd05", "=", 
     RowBox[{"{", "}"}]}], ";"}], "\[IndentingNewLine]"}]}]], "Input",
 CellChangeTimes->{{3.5811733845157843`*^9, 3.581173395025386*^9}, {
  3.581233787029115*^9, 3.581233820805047*^9}, {3.581407081558625*^9, 
  3.581407094558625*^9}, {3.581407134668*^9, 3.581407139558625*^9}, {
  3.581408577058625*^9, 3.58140857782425*^9}}]
}, Open  ]],

Cell[CellGroupData[{

Cell["", "Subsubtitle",
 CellChangeTimes->{{3.5811733289886084`*^9, 3.5811733518259144`*^9}, {
  3.5812337782446127`*^9, 3.5812337849089937`*^9}}],

Cell[CellGroupData[{

Cell["Computations 1", "Subsection",
 CellChangeTimes->{{3.5807864211271524`*^9, 3.58078642667047*^9}, {
  3.621675932743821*^9, 3.621675940356635*^9}}],

Cell[BoxData[
 RowBox[{
  RowBox[{
   RowBox[{"at", "=", 
    RowBox[{
     RowBox[{"{", 
      RowBox[{
       RowBox[{"FromDigits", "@", 
        RowBox[{"ToExpression", "@", 
         RowBox[{"Flatten", "[", 
          RowBox[{
           RowBox[{"StringCases", "[", 
            RowBox[{
             RowBox[{"Characters", "[", "#", "]"}], ",", 
             RowBox[{"_", "?", "DigitQ"}]}], "]"}], ",", "1"}], "]"}]}]}], 
       ",", 
       RowBox[{"FromDigits", "[", 
        RowBox[{
         RowBox[{"Flatten", "[", 
          RowBox[{
           RowBox[{
            RowBox[{"ToCharacterCode", "/@", 
             RowBox[{"StringCases", "[", 
              RowBox[{
               RowBox[{"Characters", "[", "#", "]"}], ",", 
               RowBox[{"_", "?", "UpperCaseQ"}]}], "]"}]}], "-", 
            RowBox[{"First", "@", 
             RowBox[{"ToCharacterCode", "[", "\"\<A\>\"", "]"}]}], "+", "1"}],
            ",", "2"}], "]"}], ",", 
         RowBox[{"Length", "@", 
          RowBox[{"CharacterRange", "[", 
           RowBox[{"\"\<A\>\"", ",", "\"\<Z\>\""}], "]"}]}]}], "]"}]}], "}"}],
      "&"}]}], ";"}], "\n"}]], "Input",
 CellChangeTimes->{{3.5811734109462957`*^9, 3.5811734164816127`*^9}, {
   3.581173452426669*^9, 3.5811734951201105`*^9}, 3.5811748281103535`*^9, 
   3.581176689511819*^9}],

Cell[BoxData[
 RowBox[{
  RowBox[{"(*", 
   RowBox[{
   "Generation", " ", "of", " ", "a", " ", "sparse", " ", "array", " ", 
    "with", " ", "the", " ", "required", " ", "block", " ", "positioning"}], 
   "*)"}], "\[IndentingNewLine]", 
  RowBox[{
   RowBox[{
    RowBox[{
     RowBox[{"sp", "[", 
      RowBox[{"dataq_List", ",", "pos_String"}], "]"}], ":=", 
     RowBox[{"SparseArray", "[", 
      RowBox[{
       RowBox[{"Flatten", "@", 
        RowBox[{"MapIndexed", "[", 
         RowBox[{
          RowBox[{
           RowBox[{
            RowBox[{"#2", "+", 
             RowBox[{"at", "@", "pos"}], "-", "1"}], "\[Rule]", "#1"}], "&"}],
           ",", "dataq", ",", 
          RowBox[{"{", "2", "}"}]}], "]"}]}], ",", "Automatic", ",", 
       "\"\<\>\""}], "]"}]}], ";"}], "\[IndentingNewLine]"}]}]], "Input",
 CellChangeTimes->{{3.581177723209944*^9, 3.5811777254720726`*^9}}],

Cell[BoxData[{
 RowBox[{
  RowBox[{
   RowBox[{
    RowBox[{"MyPrint", "[", 
     RowBox[{"a_", ",", "b_"}], "]"}], ":=", " ", 
    RowBox[{"Module", "[", 
     RowBox[{
      RowBox[{"{", "c", "}"}], ",", 
      RowBox[{"c", "=", 
       RowBox[{"a", "+", "b"}]}]}], 
     RowBox[{"(*", 
      RowBox[{";", "  ", 
       RowBox[{"Print", "[", 
        RowBox[{"a", ",", "b"}], "]"}]}], "*)"}], " ", "]"}]}], ";"}], 
  "\[IndentingNewLine]"}], "\[IndentingNewLine]", 
 RowBox[{
  RowBox[{
   RowBox[{
    RowBox[{"addinfo", "[", 
     RowBox[{"mymat_", ",", "myheaderline_"}], "]"}], ":=", " ", 
    RowBox[{"Module", "[", 
     RowBox[{
      RowBox[{"{", 
       RowBox[{
        RowBox[{"mat", "=", "mymat"}], ",", 
        RowBox[{"hdrline", "=", "myheaderline"}], ",", " ", "temp", ",", 
        "hdr1", ",", "colm1", ",", "ttemp2", ",", "tttemp2", ",", "temp2"}], 
       "}"}], ",", "\[IndentingNewLine]", 
      RowBox[{
       RowBox[{"temp", "=", "mat"}], ";", "\[IndentingNewLine]", 
       RowBox[{"hdr1", "=", 
        RowBox[{"Table", "[", 
         RowBox[{
          RowBox[{"\"\<[@ pd=\>\"", "<>", 
           RowBox[{"ToString", "[", 
            RowBox[{"Round", "[", 
             RowBox[{
              RowBox[{
               RowBox[{"(", 
                RowBox[{"ntotal", "-", 
                 RowBox[{"ngesundvec", "[", 
                  RowBox[{"[", "i", "]"}], "]"}]}], ")"}], "/", "ntotal"}], 
              ",", "0.01"}], "]"}], "]"}], "<>", "\"\<]\>\""}], ",", 
          RowBox[{"{", 
           RowBox[{"i", ",", "1", ",", 
            RowBox[{"Length", "[", "ngesundvec", "]"}]}], "}"}]}], "]"}]}], 
       ";", "\[IndentingNewLine]", 
       RowBox[{"colm1", " ", "=", " ", 
        RowBox[{"Insert", "[", 
         RowBox[{
          RowBox[{"Table", "[", 
           RowBox[{
            RowBox[{"\"\<[RUN: \>\"", "<>", " ", 
             RowBox[{"ToString", "[", "i", "]"}], "<>", "\"\<]\>\""}], ",", 
            RowBox[{"{", 
             RowBox[{"i", ",", "1", ",", "maxsamples"}], "}"}]}], "]"}], ",", 
          "hdrline", ",", "1"}], "]"}]}], ";", "\[IndentingNewLine]", 
       RowBox[{"ttemp2", "=", 
        RowBox[{"Transpose", "[", 
         RowBox[{"(", 
          RowBox[{"temp2", "=", 
           RowBox[{"Insert", "[", 
            RowBox[{"temp", ",", "hdr1", ",", "1"}], "]"}]}], ")"}], " ", 
         "]"}]}], ";", " ", 
       RowBox[{"ttemp2", " ", "//", " ", "TraditionalForm"}], ";", 
       "\[IndentingNewLine]", 
       RowBox[{"tttemp2", "=", 
        RowBox[{"Insert", "[", 
         RowBox[{"ttemp2", ",", "colm1", ",", "1"}], "]"}]}], ";", 
       "\[IndentingNewLine]", 
       RowBox[{"Transpose", "[", "tttemp2", "]"}]}]}], "]"}]}], ";"}], 
  "\[IndentingNewLine]"}], "\n", 
 RowBox[{
  RowBox[{
   RowBox[{"genmydists", "[", 
    RowBox[{
    "myntotal_", ",", "myngesund_", ",", " ", "mymaxruns_", ",", " ", 
     "distF1_", ",", " ", "distF2_"}], "]"}], ":=", "\[IndentingNewLine]", 
   RowBox[{"Module", "[", 
    RowBox[{
     RowBox[{"{", 
      RowBox[{
       RowBox[{"ntotal", "=", "myntotal"}], ",", " ", 
       RowBox[{"ngesund", "=", "myngesund"}], ",", 
       RowBox[{"maxruns", "=", "mymaxruns"}], ",", " ", "mynkrank", ",", 
       "dist1", ",", "dist2", ",", "pd", ",", "eps", ",", "PDFTrN", ",", " ", 
       "CDFTrN", ",", " ", "QuantileTrN", ",", "p", ",", "\[Mu]", ",", 
       "\[Sigma]"}], "}"}], ",", "\[IndentingNewLine]", 
     RowBox[{
      RowBox[{"PDFTrN", "=", 
       RowBox[{
        RowBox[{
         RowBox[{"PDF", "[", 
          RowBox[{
           RowBox[{"NormalDistribution", "[", 
            RowBox[{"\[Mu]", ",", "\[Sigma]"}], "]"}], ",", "x"}], "]"}], "/", 
         RowBox[{"(", 
          RowBox[{"1", "-", 
           RowBox[{"CDF", "[", 
            RowBox[{
             RowBox[{"NormalDistribution", "[", 
              RowBox[{"\[Mu]", ",", "\[Sigma]"}], "]"}], ",", "0"}], "]"}]}], 
          ")"}]}], "//", "Simplify"}]}], ";", "\[IndentingNewLine]", 
      RowBox[{"CDFTrN", "=", 
       RowBox[{"Integrate", "[", 
        RowBox[{
         RowBox[{"PDFTrN", "/.", 
          RowBox[{"x", "\[Rule]", "t"}]}], ",", 
         RowBox[{"{", 
          RowBox[{"t", ",", "0", ",", "x"}], "}"}]}], "]"}]}], ";", 
      "\[IndentingNewLine]", 
      RowBox[{"QuantileTrN", "=", 
       RowBox[{
        RowBox[{"x", "/.", 
         RowBox[{
          RowBox[{"Solve", "[", 
           RowBox[{
            RowBox[{"CDFTrN", "\[Equal]", "p"}], ",", "x"}], "]"}], 
          "\[LeftDoubleBracket]", "1", "\[RightDoubleBracket]"}]}], "//", 
        "Simplify"}]}], ";", "\[IndentingNewLine]", "\[IndentingNewLine]", 
      "\[IndentingNewLine]", 
      RowBox[{"nkrank", "=", 
       RowBox[{"ntotal", "-", "ngesund"}]}], ";", "\[IndentingNewLine]", 
      RowBox[{"pd", "=", 
       RowBox[{
        RowBox[{"nkrank", "/", "ntotal"}], " ", "//", " ", "N"}]}], ";", 
      "\[IndentingNewLine]", 
      RowBox[{"eps", "=", "0.000001"}], ";", "\[IndentingNewLine]", 
      RowBox[{"(*", " ", 
       RowBox[{
        RowBox[{"dist1", "=", 
         RowBox[{"Table", "[", 
          RowBox[{
           RowBox[{"Exp", "[", 
            RowBox[{"Sort", "[", 
             RowBox[{"QuantileTrN", "/.", 
              RowBox[{"{", 
               RowBox[{
                RowBox[{"\[Mu]", "\[Rule]", "my\[Mu]1"}], ",", 
                RowBox[{"\[Sigma]", "\[Rule]", "my\[Sigma]1"}], ",", 
                RowBox[{"p", "\[Rule]", 
                 RowBox[{"RandomReal", "[", 
                  RowBox[{"1", ",", "ngesund"}], "]"}]}]}], "}"}]}], "]"}], 
            "]"}], ",", 
           RowBox[{"{", 
            RowBox[{"i", ",", "1", ",", "maxruns"}], "}"}]}], "]"}]}], ";"}], 
       " ", "*)"}], "\[IndentingNewLine]", 
      RowBox[{"(*", " ", 
       RowBox[{
        RowBox[{"dist1pd05", " ", "=", " ", 
         RowBox[{"Exp", "[", 
          RowBox[{"Sort", "[", 
           RowBox[{"QuantileTrN", "/.", 
            RowBox[{"{", 
             RowBox[{
              RowBox[{"\[Mu]", "\[Rule]", "my\[Mu]1"}], ",", 
              RowBox[{"\[Sigma]", "\[Rule]", "my\[Sigma]1"}], ",", 
              RowBox[{"p", "\[Rule]", 
               RowBox[{"RandomReal", "[", 
                RowBox[{"1", ",", 
                 RowBox[{"ntotal", "*", "0.5"}]}], "]"}]}]}], "}"}]}], "]"}], 
          "]"}]}], ";"}], " ", "*)"}], "\[IndentingNewLine]", 
      RowBox[{"dist1", "=", 
       RowBox[{"Table", "[", 
        RowBox[{
         RowBox[{"RandomVariate", "[", 
          RowBox[{"distF1", ",", "ngesund"}], "]"}], ",", 
         RowBox[{"{", 
          RowBox[{"i", ",", "1", ",", "maxruns"}], "}"}]}], "]"}]}], ";", 
      "\[IndentingNewLine]", 
      RowBox[{"dist1pd05", " ", "=", " ", 
       RowBox[{"RandomVariate", "[", 
        RowBox[{"distF1", ",", 
         RowBox[{"ntotal", "*", "0.5"}]}], "]"}]}], ";", 
      "\[IndentingNewLine]", 
      RowBox[{"(*", " ", 
       RowBox[{
        RowBox[{"dist2", "=", 
         RowBox[{"Table", "[", 
          RowBox[{
           RowBox[{"Exp", "[", 
            RowBox[{"Sort", "[", 
             RowBox[{"QuantileTrN", "/.", 
              RowBox[{"{", 
               RowBox[{
                RowBox[{"\[Mu]", "\[Rule]", "my\[Mu]2"}], ",", 
                RowBox[{"\[Sigma]", "\[Rule]", "my\[Sigma]2"}], ",", 
                RowBox[{"p", "\[Rule]", 
                 RowBox[{"RandomReal", "[", 
                  RowBox[{"1", ",", "nkrank"}], "]"}]}]}], "}"}]}], "]"}], 
            "]"}], ",", 
           RowBox[{"{", 
            RowBox[{"i", ",", "1", ",", "maxruns"}], "}"}]}], "]"}]}], ";", 
        "\[IndentingNewLine]", 
        RowBox[{"dist2pd05", "=", 
         RowBox[{"Exp", "[", 
          RowBox[{"Sort", "[", 
           RowBox[{"QuantileTrN", "/.", 
            RowBox[{"{", 
             RowBox[{
              RowBox[{"\[Mu]", "\[Rule]", "my\[Mu]2"}], ",", 
              RowBox[{"\[Sigma]", "\[Rule]", "my\[Sigma]2"}], ",", 
              RowBox[{"p", "\[Rule]", 
               RowBox[{"RandomReal", "[", 
                RowBox[{"1", ",", 
                 RowBox[{"ntotal", "*", "0.5"}]}], "]"}]}]}], "}"}]}], "]"}], 
          "]"}]}], ";"}], " ", "*)"}], "\[IndentingNewLine]", 
      RowBox[{"dist2", "=", 
       RowBox[{"Table", "[", 
        RowBox[{
         RowBox[{"RandomVariate", "[", 
          RowBox[{"distF2", ",", "nkrank"}], "]"}], ",", 
         RowBox[{"{", 
          RowBox[{"i", ",", "1", ",", "maxruns"}], "}"}]}], "]"}]}], ";", 
      "\[IndentingNewLine]", 
      RowBox[{"dist2pd05", " ", "=", " ", 
       RowBox[{"RandomVariate", "[", 
        RowBox[{"distF2", ",", 
         RowBox[{"ntotal", "*", "0.5"}]}], "]"}]}], ";", 
      "\[IndentingNewLine]", 
      RowBox[{"{", 
       RowBox[{
       "nkrank", ",", "ngesund", ",", "pd", ",", "eps", ",", " ", "dist1", 
        ",", " ", "dist2"}], "}"}]}]}], "]"}]}], ";"}], "\n", 
 RowBox[{
  RowBox[{
   RowBox[{
    RowBox[{"transinf", "[", "freqdata0_", "]"}], ":=", "\[IndentingNewLine]", 
    RowBox[{"Module", "[", 
     RowBox[{
      RowBox[{"{", 
       RowBox[{
       "nd", ",", "nt", ",", "summe", ",", "newdata0", ",", "newdata1", ",", 
        "nmax", ",", "sumt", ",", "sumd", ",", "trans", ",", 
        "\[IndentingNewLine]", "input", ",", "inpent", ",", "joint", ",", 
        "jointent", ",", "jointentropy", ",", " ", "output", ",", 
        "inputentropy", ",", "outputentropy", ",", " ", "ambiguity", ",", 
        "equivocation", ",", "df", ",", "chi2", ",", "pvalue", ",", "outent", 
        ",", " ", "transinformation", ",", " ", 
        RowBox[{"freqdata", "=", " ", "freqdata0"}]}], "}"}], ",", 
      "\[IndentingNewLine]", "\[IndentingNewLine]", 
      RowBox[{
       RowBox[{
        RowBox[{"{", 
         RowBox[{"nd", ",", "nt"}], "}"}], "=", 
        RowBox[{"Dimensions", "[", "freqdata", "]"}]}], ";", 
       RowBox[{"sumd", "=", 
        RowBox[{"Total", "[", 
         RowBox[{"freqdata", "\[Transpose]"}], "]"}]}], ";", " ", 
       RowBox[{"sumt", "=", 
        RowBox[{"Total", "[", "freqdata", "]"}]}], ";", "\[IndentingNewLine]", 
       RowBox[{"summe", "=", 
        RowBox[{"Total", "[", "sumd", "]"}]}], ";", 
       RowBox[{"nmax", "=", 
        RowBox[{"Max", "[", 
         RowBox[{"{", 
          RowBox[{"nd", ",", "nt"}], "}"}], "]"}]}], ";", 
       "\[IndentingNewLine]", 
       RowBox[{"newdata0", "=", 
        RowBox[{"If", "[", 
         RowBox[{
          RowBox[{"nd", " ", "<", "nmax"}], ",", 
          RowBox[{"PadRight", "[", 
           RowBox[{"freqdata", ",", 
            RowBox[{"{", 
             RowBox[{"nmax", ",", "nmax"}], "}"}]}], "]"}]}], "]"}]}], " ", 
       ";", "\[IndentingNewLine]", 
       RowBox[{"newdata1", "=", 
        RowBox[{"If", "[", 
         RowBox[{
          RowBox[{"nt", " ", "<", "nmax"}], ",", 
          RowBox[{"PadRight", "[", 
           RowBox[{"freqdata", ",", 
            RowBox[{"{", 
             RowBox[{"nmax", ",", "nmax"}], "}"}]}], "]"}]}], "]"}]}], ";", 
       "\[IndentingNewLine]", 
       RowBox[{"If", "[", 
        RowBox[{
         RowBox[{"nd", "<", "nmax"}], ",", 
         RowBox[{"freqdata", "=", "newdata0"}]}], "]"}], ";", 
       "\[IndentingNewLine]", 
       RowBox[{"If", "[", 
        RowBox[{
         RowBox[{"nt", "<", "nmax"}], ",", 
         RowBox[{"freqdata", "=", "newdata1"}]}], "]"}], ";", 
       "\[IndentingNewLine]", 
       RowBox[{"trans", "=", 
        RowBox[{"ConstantArray", "[", 
         RowBox[{"0", ",", 
          RowBox[{"{", 
           RowBox[{"nmax", ",", "nmax"}], "}"}]}], "]"}]}], ";", 
       "\[IndentingNewLine]", 
       RowBox[{"Do", "[", 
        RowBox[{
         RowBox[{"If", "[", 
          RowBox[{
           RowBox[{
            RowBox[{
            "sumd", "\[LeftDoubleBracket]", "i", "\[RightDoubleBracket]"}], "!=",
             "0"}], ",", 
           RowBox[{
            RowBox[{
            "trans", "\[LeftDoubleBracket]", "i", "\[RightDoubleBracket]"}], 
            "=", 
            RowBox[{"N", "[", 
             RowBox[{
              RowBox[{
              "freqdata", "\[LeftDoubleBracket]", "i", 
               "\[RightDoubleBracket]"}], "/", 
              RowBox[{
              "sumd", "\[LeftDoubleBracket]", "i", 
               "\[RightDoubleBracket]"}]}], "]"}]}]}], "]"}], ",", 
         RowBox[{"{", 
          RowBox[{"i", ",", "1", ",", "nd"}], "}"}]}], "]"}], ";", 
       "\[IndentingNewLine]", "\[IndentingNewLine]", "\[IndentingNewLine]", 
       RowBox[{"input", "=", 
        RowBox[{"freqdata", " ", "0"}]}], ";", 
       RowBox[{"inpent", "=", 
        RowBox[{"freqdata", " ", "0"}]}], ";", "\[IndentingNewLine]", 
       RowBox[{"MyPrint", "[", 
        RowBox[{"\"\<input:\>\"", ",", "input"}], "]"}], ";", 
       "\[IndentingNewLine]", 
       RowBox[{"Do", "[", 
        RowBox[{
         RowBox[{
          RowBox[{"input", "\[LeftDoubleBracket]", 
           RowBox[{"i", ",", "i"}], "\[RightDoubleBracket]"}], "=", 
          RowBox[{"N", "[", 
           RowBox[{
            RowBox[{
            "sumd", "\[LeftDoubleBracket]", "i", "\[RightDoubleBracket]"}], 
            "/", "summe"}], "]"}]}], ",", 
         RowBox[{"{", 
          RowBox[{"i", ",", "1", ",", "nd"}], "}"}]}], "]"}], ";", 
       "\[IndentingNewLine]", 
       RowBox[{"inpent", "=", 
        RowBox[{"Table", "[", 
         RowBox[{
          RowBox[{"entropy", "[", 
           RowBox[{"input", "\[LeftDoubleBracket]", 
            RowBox[{"i", ",", "j"}], "\[RightDoubleBracket]"}], "]"}], ",", 
          RowBox[{"{", 
           RowBox[{"i", ",", "1", ",", "nmax"}], "}"}], ",", 
          RowBox[{"{", 
           RowBox[{"j", ",", "1", ",", "nmax"}], "}"}]}], "]"}]}], ";", 
       "\[IndentingNewLine]", 
       RowBox[{"joint", "=", 
        RowBox[{
         RowBox[{"input", "\[Transpose]"}], ".", "trans"}]}], ";", 
       "\[IndentingNewLine]", 
       RowBox[{"jointent", "=", 
        RowBox[{"joint", " ", "0"}]}], ";", "\[IndentingNewLine]", 
       RowBox[{"jointent", "=", 
        RowBox[{"Table", "[", 
         RowBox[{
          RowBox[{"entropy", "[", 
           RowBox[{"joint", "\[LeftDoubleBracket]", 
            RowBox[{"i", ",", "j"}], "\[RightDoubleBracket]"}], "]"}], ",", 
          RowBox[{"{", 
           RowBox[{"i", ",", "1", ",", "nmax"}], "}"}], ",", 
          RowBox[{"{", 
           RowBox[{"j", ",", "1", ",", "nmax"}], "}"}]}], "]"}]}], ";", 
       "\[IndentingNewLine]", 
       RowBox[{"output", "=", 
        RowBox[{"Total", "[", "joint", "]"}]}], ";", "\[IndentingNewLine]", 
       RowBox[{"outent", "=", 
        RowBox[{"Table", "[", 
         RowBox[{
          RowBox[{"entropy", "[", 
           RowBox[{
           "output", "\[LeftDoubleBracket]", "i", "\[RightDoubleBracket]"}], 
           "]"}], ",", 
          RowBox[{"{", 
           RowBox[{"i", ",", "1", ",", "nmax"}], "}"}]}], "]"}]}], ";", 
       "\[IndentingNewLine]", 
       RowBox[{"inputentropy", "=", 
        RowBox[{"Total", "[", 
         RowBox[{"Total", "[", "inpent", "]"}], "]"}]}], ";", 
       "\[IndentingNewLine]", 
       RowBox[{"jointentropy", "=", 
        RowBox[{"Total", "[", 
         RowBox[{"Total", "[", "jointent", "]"}], "]"}]}], ";", 
       "\[IndentingNewLine]", 
       RowBox[{"outputentropy", "=", 
        RowBox[{"Total", "[", "outent", "]"}]}], ";", "\[IndentingNewLine]", 
       RowBox[{"transinformation", "=", 
        RowBox[{"inputentropy", "-", "jointentropy", "+", "outputentropy"}]}],
        ";", "\[IndentingNewLine]", 
       RowBox[{"ambiguity", "=", 
        RowBox[{"outputentropy", "-", "transinformation"}]}], ";", 
       "\[IndentingNewLine]", 
       RowBox[{"equivocation", "=", 
        RowBox[{"inputentropy", "-", "transinformation"}]}], ";", 
       "\[IndentingNewLine]", 
       RowBox[{"df", "=", 
        RowBox[{
         RowBox[{"(", 
          RowBox[{"nd", "-", "1"}], ")"}], " ", 
         RowBox[{"(", 
          RowBox[{"nt", "-", "1"}], ")"}]}]}], ";", "\[IndentingNewLine]", 
       RowBox[{"chi2", "=", 
        RowBox[{"transinformation", "*", "summe", "*", "2", "*", 
         RowBox[{"Log", "[", "2", "]"}]}]}], ";", "\[IndentingNewLine]", 
       RowBox[{"pvalue", "=", 
        RowBox[{"1", "-", 
         RowBox[{"CDF", "[", 
          RowBox[{
           RowBox[{"ChiSquareDistribution", "[", 
            RowBox[{
             RowBox[{"(", 
              RowBox[{"nd", "-", "1"}], ")"}], " ", 
             RowBox[{"(", 
              RowBox[{"nt", "-", "1"}], ")"}]}], "]"}], ",", "chi2"}], 
          "]"}]}]}], ";", "\[IndentingNewLine]", "transinformation"}]}], 
     "\[IndentingNewLine]", "]"}]}], ";"}], "\[IndentingNewLine]", 
  "\[IndentingNewLine]", "\[IndentingNewLine]"}], "\[IndentingNewLine]", 
 RowBox[{
  RowBox[{
   RowBox[{
    RowBox[{"genruntable", "[", 
     RowBox[{
      RowBox[{"{", 
       RowBox[{"{", 
        RowBox[{
        "mynkrank_", ",", "myngesund_", ",", "mypd_", ",", "myeps_", ",", " ",
          "mydist1_", ",", " ", "mydist2_"}], "}"}], "}"}], ",", 
      "myreihennummer_"}], "]"}], ":=", "\[IndentingNewLine]", 
    RowBox[{"Module", "[", "\[IndentingNewLine]", 
     RowBox[{
      RowBox[{"{", 
       RowBox[{
        RowBox[{"nkrank", "=", "mynkrank"}], ",", 
        RowBox[{"ngesund", "=", "myngesund"}], ",", 
        RowBox[{"pd", "=", "mypd"}], ",", 
        RowBox[{"eps", "=", "myeps"}], ",", 
        RowBox[{"reihennummer", "=", "myreihennummer"}], ",", 
        RowBox[{"dist1array", "=", "mydist1"}], ",", 
        RowBox[{"dist2array", "=", "mydist2"}], ",", "dist1", ",", "dist2", 
        ",", "upper", ",", " ", "upperstep", ",", "xmin", ",", "xmax", ",", 
        "indgesund", ",", "indkrank", ",", "gesund", ",", "step", ",", 
        "distinf", ",", "dists", ",", "test", ",", "pt1d1", ",", "pt1d2", ",",
         "datapt1d1", ",", "datapt1d2", ",", " ", "ambiquilty", ",", " ", 
        "df", ",", " ", "chi2", ",", " ", "pvalue", ",", " ", "output", ",", 
        " ", "outent", ",", "ftab", ",", "inftab", ",", " ", "information", 
        ",", " ", "inputentropy", ",", " ", "outputentropy", ",", " ", 
        "ambiguity", ",", "  ", "equivocation", ",", "sens1", ",", " ", 
        "spec1", ",", "youden1", ",", "sens2", ",", "spec2", ",", " ", 
        "youden2", ",", " ", "maxmatinf", ",", " ", "a", ",", " ", "pos", ",",
         " ", "maxinf", ",", "  ", "pd1t1", ",", " ", "pd1t2", ",", "pd2t1", 
        ",", " ", "pd2t2", ",", "ft2d1", ",", "ft2d2", ",", "tab1", ",", " ", 
        "tab2", ",", " ", "clas1", ",", " ", "clas2", ",", " ", "daten12", 
        ",", " ", "ind", ",", " ", "logit12", ",", "b", ",", " ", "a1", ",", 
        "kk", ",", "\[IndentingNewLine]", "infmax", ",", "maxyoud", ",", 
        "youden", ",", " ", "posy", ",", "maxmaty", ",", " ", "y11", ",", 
        "y12", ",", "y21", ",", "y22", ",", "sensy", ",", " ", "specy", ",", 
        "youndeny", ",", "infy", ",", "alim", ",", " ", "abs", ",", " ", 
        "ord", ",", " ", "roc", ",", " ", "pvpos", ",", " ", "pvneg", ",", 
        " ", "z11lr", ",", " ", "z12lr", ",", "z21lr", ",", "z22lr", ",", 
        "matrixlr", ",", "senslr", ",", " ", "youdenlr", ",", " ", "inflr", 
        ",", "speclr", ",", " ", "preodds", ",", " ", "postodds", ",", " ", 
        "pd1x", ",", " ", "pd2x", ",", " ", "limit", ",", " ", "z11", ",", 
        "z12", ",", "z21", ",", "z22", ",", " ", "matrixlogist", ",", " ", 
        "inf2", ",", " ", "youdeny", ",", " ", "sens", ",", " ", "spec", ",", 
        " ", "lr21", ",", "llhrat", ",", "dataR"}], "}"}], ",", 
      "\[IndentingNewLine]", 
      RowBox[{
       RowBox[{"dist1", "=", 
        RowBox[{"dist1array", "[", 
         RowBox[{"[", "reihennummer", "]"}], "]"}]}], ";", 
       "\[IndentingNewLine]", 
       RowBox[{"dist2", "=", 
        RowBox[{"dist2array", "[", 
         RowBox[{"[", "reihennummer", "]"}], "]"}]}], ";", 
       "\[IndentingNewLine]", "\[IndentingNewLine]", 
       RowBox[{"MyPrint", "[", 
        RowBox[{"\"\<dist1 = \>\"", ",", " ", "dist1"}], "]"}], ";", 
       "\[IndentingNewLine]", 
       RowBox[{"upper", "=", 
        RowBox[{"Max", "[", 
         RowBox[{"{", 
          RowBox[{
           RowBox[{"Max", "[", "dist1", "]"}], ",", 
           RowBox[{"Max", "[", "dist2", "]"}]}], "}"}], "]"}]}], ";", 
       "\[IndentingNewLine]", 
       RowBox[{"xmin", "=", "0"}], ";", 
       RowBox[{"xmax", "=", 
        RowBox[{"Ceiling", "[", "upper", "]"}]}], ";", "\n", "\n", "\n", 
       RowBox[{"indgesund", "=", 
        RowBox[{"Table", "[", 
         RowBox[{"0", ",", 
          RowBox[{"{", 
           RowBox[{"i", ",", "1", ",", "ngesund"}], " ", "}"}]}], "]"}]}], 
       ";", "\[IndentingNewLine]", 
       RowBox[{"gesund", "=", 
        RowBox[{
         RowBox[{"{", 
          RowBox[{"indgesund", ",", "dist1"}], " ", "}"}], "\[Transpose]"}]}],
        ";", "\n", 
       RowBox[{"indkrank", "=", 
        RowBox[{"Table", "[", 
         RowBox[{"1", ",", 
          RowBox[{"{", 
           RowBox[{"i", ",", "1", ",", "nkrank"}], " ", "}"}]}], "]"}]}], ";",
        "\[IndentingNewLine]", 
       RowBox[{"gesund", "=", 
        RowBox[{
         RowBox[{"{", 
          RowBox[{"indkrank", ",", "dist2"}], "}"}], "\[Transpose]"}]}], ";", 
       "\n", 
       RowBox[{"step", "=", "1"}], ";", "\[IndentingNewLine]", 
       RowBox[{"upperstep", "=", 
        RowBox[{"Floor", "[", 
         RowBox[{
          RowBox[{"(", 
           RowBox[{"upper", "+", "step"}], ")"}], "/", "step"}], "]"}]}], ";",
        "\[IndentingNewLine]", 
       RowBox[{"distinf", "=", 
        RowBox[{"Table", "[", 
         RowBox[{
          RowBox[{"{", 
           RowBox[{
            RowBox[{"i", "*", "step"}], ",", 
            RowBox[{"N", "[", 
             RowBox[{"Total", "[", 
              RowBox[{"BinCounts", "[", 
               RowBox[{"dist1", ",", 
                RowBox[{"{", 
                 RowBox[{"0", ",", 
                  RowBox[{"i", "*", "step"}], ",", "step"}], "}"}]}], "]"}], 
              "]"}], "]"}], ",", 
            RowBox[{"N", "[", 
             RowBox[{"Total", "[", 
              RowBox[{"BinCounts", "[", 
               RowBox[{"dist2", ",", 
                RowBox[{"{", 
                 RowBox[{"0", ",", 
                  RowBox[{"i", "*", "step"}], ",", "step"}], "}"}]}], "]"}], 
              "]"}], "]"}]}], "}"}], ",", 
          RowBox[{"{", 
           RowBox[{"i", ",", "0", ",", "upperstep"}], "}"}]}], "]"}]}], ";", 
       "\[IndentingNewLine]", 
       RowBox[{"dists", "=", 
        RowBox[{"Table", "[", 
         RowBox[{
          RowBox[{"{", 
           RowBox[{
            RowBox[{"i", "*", "step"}], ",", 
            RowBox[{"N", "[", 
             RowBox[{
              RowBox[{"Total", "[", 
               RowBox[{"BinCounts", "[", 
                RowBox[{"dist1", ",", 
                 RowBox[{"{", 
                  RowBox[{"0", ",", 
                   RowBox[{"i", "*", "step"}], ",", "step"}], "}"}]}], "]"}], 
               "]"}], "/", "ngesund"}], "]"}], ",", 
            RowBox[{"N", "[", 
             RowBox[{
              RowBox[{"Total", "[", 
               RowBox[{"BinCounts", "[", 
                RowBox[{"dist2", ",", 
                 RowBox[{"{", 
                  RowBox[{"0", ",", 
                   RowBox[{"i", "*", "step"}], ",", "step"}], "}"}]}], "]"}], 
               "]"}], "/", "nkrank"}], "]"}]}], "}"}], ",", 
          RowBox[{"{", 
           RowBox[{"i", ",", "0", ",", "upperstep"}], "}"}]}], "]"}]}], ";", 
       "\[IndentingNewLine]", 
       RowBox[{
        RowBox[{"{", 
         RowBox[{"test", ",", "pt1d1", ",", "pt1d2"}], "}"}], "=", 
        RowBox[{"dists", "\[Transpose]"}]}], ";", "\[IndentingNewLine]", 
       RowBox[{"datapt1d1", "=", 
        RowBox[{
         RowBox[{"{", 
          RowBox[{"test", ",", 
           RowBox[{"1", "-", "pt1d1"}]}], "}"}], "\[Transpose]"}]}], ";", 
       "\[IndentingNewLine]", 
       RowBox[{"datapt1d2", "=", 
        RowBox[{
         RowBox[{"{", 
          RowBox[{"test", ",", 
           RowBox[{"1", "-", "pt1d2"}]}], "}"}], "\[Transpose]"}]}], ";", 
       "\[IndentingNewLine]", "\[IndentingNewLine]", 
       RowBox[{
        RowBox[{"entropy", "[", "x0_", "]"}], ":=", " ", 
        RowBox[{"Module", "[", 
         RowBox[{
          RowBox[{"{", 
           RowBox[{"xx", "=", "x0"}], "}"}], ",", "\[IndentingNewLine]", 
          RowBox[{"If", "[", 
           RowBox[{
            RowBox[{"xx", "\[NotEqual]", "0"}], ",", 
            RowBox[{
             RowBox[{"-", "xx"}], "*", 
             RowBox[{
              RowBox[{"Log", "[", "xx", "]"}], "/", 
              RowBox[{"Log", "[", "2", "]"}]}]}], ",", "0"}], "]"}]}], 
         "]"}]}], ";", "\n", "\[IndentingNewLine]", "     ", 
       RowBox[{
        RowBox[{"{", 
         RowBox[{"test", ",", "ft2d1", ",", "ft2d2"}], "}"}], "=", 
        RowBox[{"distinf", "\[Transpose]"}]}], ";", "\[IndentingNewLine]", 
       RowBox[{
        RowBox[{"f", "[", "u_", "]"}], ":=", " ", 
        RowBox[{"matrix", "=", 
         RowBox[{"{", 
          RowBox[{
           RowBox[{"{", 
            RowBox[{
             RowBox[{
             "ft2d1", "\[LeftDoubleBracket]", "u", "\[RightDoubleBracket]"}], 
             ",", 
             RowBox[{
             "ft2d2", "\[LeftDoubleBracket]", "u", 
              "\[RightDoubleBracket]"}]}], "}"}], ",", 
           RowBox[{"{", 
            RowBox[{
             RowBox[{"ngesund", "-", 
              RowBox[{
              "ft2d1", "\[LeftDoubleBracket]", "u", 
               "\[RightDoubleBracket]"}]}], ",", 
             RowBox[{"nkrank", "-", 
              RowBox[{
              "ft2d2", "\[LeftDoubleBracket]", "u", 
               "\[RightDoubleBracket]"}]}]}], "}"}]}], "}"}]}]}], ";", 
       "\[IndentingNewLine]", 
       RowBox[{"ftab", "=", 
        RowBox[{
         RowBox[{"Table", "[", 
          RowBox[{
           RowBox[{"f", "[", "i", "]"}], ",", 
           RowBox[{"{", 
            RowBox[{"i", ",", "1", ",", 
             RowBox[{"upperstep", "+", "1"}]}], "}"}]}], "]"}], "//", " ", 
         "MatrixForm"}]}], ";", "\[IndentingNewLine]", 
       RowBox[{"pd1t1", "=", 
        RowBox[{"Table", "[", 
         RowBox[{
          RowBox[{
           RowBox[{
            RowBox[{"f", "[", "i", "]"}], "\[LeftDoubleBracket]", 
            RowBox[{"1", ",", "1"}], "\[RightDoubleBracket]"}], "/", 
           "ngesund"}], ",", 
          RowBox[{"{", 
           RowBox[{"i", ",", "1", ",", 
            RowBox[{"upperstep", "+", "1"}]}], "}"}]}], "]"}]}], ";", 
       "\[IndentingNewLine]", 
       RowBox[{"pd2t1", "=", 
        RowBox[{"Table", "[", 
         RowBox[{
          RowBox[{
           RowBox[{
            RowBox[{"f", "[", "i", "]"}], "\[LeftDoubleBracket]", 
            RowBox[{"1", ",", "2"}], "\[RightDoubleBracket]"}], "/", 
           "nkrank"}], ",", 
          RowBox[{"{", 
           RowBox[{"i", ",", "1", ",", 
            RowBox[{"upperstep", "+", "1"}]}], "}"}]}], "]"}]}], ";", 
       "\[IndentingNewLine]", 
       RowBox[{"pd1t2", "=", 
        RowBox[{"Table", "[", 
         RowBox[{
          RowBox[{
           RowBox[{
            RowBox[{"f", "[", "i", "]"}], "\[LeftDoubleBracket]", 
            RowBox[{"2", ",", "1"}], "\[RightDoubleBracket]"}], "/", 
           "ngesund"}], ",", 
          RowBox[{"{", 
           RowBox[{"i", ",", "1", ",", 
            RowBox[{"upperstep", "+", "1"}]}], "}"}]}], "]"}]}], ";", 
       "\[IndentingNewLine]", 
       RowBox[{"pd2t2", "=", 
        RowBox[{"Table", "[", 
         RowBox[{
          RowBox[{
           RowBox[{
            RowBox[{"f", "[", "i", "]"}], "\[LeftDoubleBracket]", 
            RowBox[{"2", ",", "2"}], "\[RightDoubleBracket]"}], "/", 
           "nkrank"}], ",", 
          RowBox[{"{", 
           RowBox[{"i", ",", "1", ",", 
            RowBox[{"upperstep", "+", "1"}]}], "}"}]}], "]"}]}], ";", 
       "\[IndentingNewLine]", "\[IndentingNewLine]", 
       RowBox[{"(*", "\[IndentingNewLine]", 
        RowBox[{
         RowBox[{
          RowBox[{"crit", "[", "index_", "]"}], ":=", "\[IndentingNewLine]", 
          RowBox[{"Module", "[", "\[IndentingNewLine]", 
           RowBox[{
            RowBox[{"{", 
             RowBox[{
              RowBox[{"indx", "=", "index"}], ",", " ", "lhrat", ",", " ", 
              "sensc", ",", "specc", ",", "llhratc", ",", "youdenc"}], "}"}], 
            ",", "\[IndentingNewLine]", 
            RowBox[{"(*", 
             RowBox[{
              RowBox[{"If", "[", 
               RowBox[{
                RowBox[{"indx", "==", "1"}], ",", 
                RowBox[{"Goto", "[", "lab1", "]"}], ",", 
                RowBox[{"Goto", "[", "lab0", "]"}]}], "]"}], ";", 
              "\[IndentingNewLine]", 
              RowBox[{"Label", "[", "lab1", "]"}], ";"}], "*)"}], 
            "\[IndentingNewLine]", 
            RowBox[{
             RowBox[{"specc", "=", 
              RowBox[{"Table", "[", 
               RowBox[{
                RowBox[{"{", 
                 RowBox[{
                  RowBox[{
                   RowBox[{"i", "*", "step"}], "-", "step"}], ",", 
                  RowBox[{
                  "pd1t1", "\[LeftDoubleBracket]", "i", 
                   "\[RightDoubleBracket]"}]}], "}"}], ",", 
                RowBox[{"{", 
                 RowBox[{"i", ",", "1", ",", 
                  RowBox[{"upperstep", "+", "step"}]}], "}"}]}], "]"}]}], ";",
              "\[IndentingNewLine]", 
             RowBox[{"sensc", "=", 
              RowBox[{"Table", "[", 
               RowBox[{
                RowBox[{"{", 
                 RowBox[{
                  RowBox[{
                   RowBox[{"i", "*", "step"}], "-", "step"}], ",", 
                  RowBox[{
                  "pd2t2", "\[LeftDoubleBracket]", "i", 
                   "\[RightDoubleBracket]"}]}], "}"}], ",", 
                RowBox[{"{", 
                 RowBox[{"i", ",", "1", ",", 
                  RowBox[{"upperstep", "+", "step"}]}], "}"}]}], "]"}]}], ";",
              "\[IndentingNewLine]", 
             RowBox[{"llhratc", "=", 
              RowBox[{"Table", "[", 
               RowBox[{
                RowBox[{"{", 
                 RowBox[{
                  RowBox[{
                   RowBox[{"i", "*", "step"}], "-", "step"}], ",", 
                  RowBox[{"Log", "[", 
                   RowBox[{
                    RowBox[{
                    "pd2t2", "\[LeftDoubleBracket]", "i", 
                    "\[RightDoubleBracket]"}], "/", 
                    RowBox[{"(", 
                    RowBox[{"1", "-", 
                    RowBox[{
                    "pd1t1", "\[LeftDoubleBracket]", "i", 
                    "\[RightDoubleBracket]"}], "+", "eps"}], ")"}]}], "]"}]}],
                  "}"}], ",", 
                RowBox[{"{", 
                 RowBox[{"i", ",", "1", ",", 
                  RowBox[{"upperstep", "+", "step"}]}], "}"}]}], "]"}]}], ";",
              "\[IndentingNewLine]", 
             RowBox[{"youdenc", "=", 
              RowBox[{"Table", "[", 
               RowBox[{
                RowBox[{"{", 
                 RowBox[{
                  RowBox[{
                   RowBox[{"i", "*", "step"}], "-", "step"}], ",", 
                  RowBox[{
                   RowBox[{
                   "pd1t1", "\[LeftDoubleBracket]", "i", 
                    "\[RightDoubleBracket]"}], "+", 
                   RowBox[{
                   "pd2t2", "\[LeftDoubleBracket]", "i", 
                    "\[RightDoubleBracket]"}], "-", "1"}]}], "}"}], ",", 
                RowBox[{"{", 
                 RowBox[{"i", ",", "1", ",", 
                  RowBox[{"upperstep", "+", "step"}]}], "}"}]}], "]"}]}], ";",
              "\[IndentingNewLine]", 
             RowBox[{"(*", 
              RowBox[{
               RowBox[{"Goto", "[", "finish", "]"}], ";", 
               "\[IndentingNewLine]", 
               RowBox[{"Label", "[", "lab0", "]"}], ";", 
               "\[IndentingNewLine]", 
               RowBox[{"spec", "=", 
                RowBox[{"Table", "[", 
                 RowBox[{
                  RowBox[{"{", 
                   RowBox[{
                    RowBox[{
                    RowBox[{"i", "*", "step"}], "-", "step"}], ",", 
                    RowBox[{"1", "-", 
                    RowBox[{
                    "pd1t1", "\[LeftDoubleBracket]", "i", 
                    "\[RightDoubleBracket]"}]}]}], "}"}], ",", 
                  RowBox[{"{", 
                   RowBox[{"i", ",", "1", ",", 
                    RowBox[{"upperstep", "+", "step"}]}], "}"}]}], "]"}]}], 
               ";", "\[IndentingNewLine]", 
               RowBox[{"sens", "=", 
                RowBox[{"Table", "[", 
                 RowBox[{
                  RowBox[{"{", 
                   RowBox[{
                    RowBox[{
                    RowBox[{"i", "*", "step"}], "-", "step"}], ",", 
                    RowBox[{"1", "-", 
                    RowBox[{
                    "pd2t2", "\[LeftDoubleBracket]", "i", 
                    "\[RightDoubleBracket]"}]}]}], "}"}], ",", 
                  RowBox[{"{", 
                   RowBox[{"i", ",", "1", ",", 
                    RowBox[{"upperstep", "+", "step"}]}], "}"}]}], "]"}]}], 
               ";", "\[IndentingNewLine]", 
               RowBox[{"lhrat", "=", 
                RowBox[{"Table", "[", 
                 RowBox[{
                  RowBox[{"{", 
                   RowBox[{
                    RowBox[{
                    RowBox[{"i", "*", "step"}], "-", "step"}], ",", 
                    RowBox[{"Log", "[", 
                    RowBox[{
                    RowBox[{"(", 
                    RowBox[{"1", "-", 
                    RowBox[{
                    "pd2t2", "\[LeftDoubleBracket]", "i", 
                    "\[RightDoubleBracket]"}]}], ")"}], "/", 
                    RowBox[{"(", 
                    RowBox[{"1", "-", 
                    RowBox[{"(", 
                    RowBox[{"1", "-", 
                    RowBox[{
                    "pd1t1", "\[LeftDoubleBracket]", "i", 
                    "\[RightDoubleBracket]"}]}], ")"}], "+", "eps"}], ")"}]}],
                     "]"}]}], "}"}], ",", 
                  RowBox[{"{", 
                   RowBox[{"i", ",", "1", ",", 
                    RowBox[{"upperstep", "+", "step"}]}], "}"}]}], "]"}]}], 
               ";", "\[IndentingNewLine]", 
               RowBox[{"youden", "=", 
                RowBox[{"Table", "[", 
                 RowBox[{
                  RowBox[{"{", 
                   RowBox[{
                    RowBox[{
                    RowBox[{"i", "*", "step"}], "-", "step"}], ",", 
                    RowBox[{
                    RowBox[{
                    "pd1t2", "\[LeftDoubleBracket]", "i", 
                    "\[RightDoubleBracket]"}], "+", 
                    RowBox[{
                    "pd2t1", "\[LeftDoubleBracket]", "i", 
                    "\[RightDoubleBracket]"}], "-", "1"}]}], "}"}], ",", 
                  RowBox[{"{", 
                   RowBox[{"i", ",", "1", ",", 
                    RowBox[{"upperstep", "+", "step"}]}], "}"}]}], "]"}]}], 
               ";", "\[IndentingNewLine]", 
               RowBox[{"Goto", "[", "finish", "]"}], ";", 
               "\[IndentingNewLine]", 
               RowBox[{"Label", "[", "finish", "]"}], ";"}], "*)"}], 
             "\[IndentingNewLine]", 
             RowBox[{"{", 
              RowBox[{"sensc", ",", "specc", ",", "llhratc", ",", "youdenc"}],
               "}"}], ";"}]}], "\[IndentingNewLine]", "]"}]}], ";", "\n", 
         "\[IndentingNewLine]", 
         RowBox[{
          RowBox[{"{", 
           RowBox[{"sens", ",", "spec", ",", "llhrat", ",", "youden"}], "}"}],
           "=", 
          RowBox[{"crit", "[", "1", "]"}]}], ";"}], "\[IndentingNewLine]", 
        "*)"}], "\[IndentingNewLine]", "\[IndentingNewLine]", 
       RowBox[{"spec", "=", 
        RowBox[{"Table", "[", 
         RowBox[{
          RowBox[{"{", 
           RowBox[{
            RowBox[{
             RowBox[{"i", "*", "step"}], "-", "step"}], ",", 
            RowBox[{
            "pd1t1", "\[LeftDoubleBracket]", "i", "\[RightDoubleBracket]"}]}],
            "}"}], ",", 
          RowBox[{"{", 
           RowBox[{"i", ",", "1", ",", 
            RowBox[{"upperstep", "+", "step"}]}], "}"}]}], "]"}]}], ";", 
       "\[IndentingNewLine]", 
       RowBox[{"sens", "=", 
        RowBox[{"Table", "[", 
         RowBox[{
          RowBox[{"{", 
           RowBox[{
            RowBox[{
             RowBox[{"i", "*", "step"}], "-", "step"}], ",", 
            RowBox[{
            "pd2t2", "\[LeftDoubleBracket]", "i", "\[RightDoubleBracket]"}]}],
            "}"}], ",", 
          RowBox[{"{", 
           RowBox[{"i", ",", "1", ",", 
            RowBox[{"upperstep", "+", "step"}]}], "}"}]}], "]"}]}], ";", 
       "\[IndentingNewLine]", 
       RowBox[{"llhrat", "=", 
        RowBox[{"Table", "[", 
         RowBox[{
          RowBox[{"{", 
           RowBox[{
            RowBox[{
             RowBox[{"i", "*", "step"}], "-", "step"}], ",", 
            RowBox[{"Log", "[", 
             RowBox[{
              RowBox[{
              "pd2t2", "\[LeftDoubleBracket]", "i", "\[RightDoubleBracket]"}],
               "/", 
              RowBox[{"(", 
               RowBox[{"1", "-", 
                RowBox[{
                "pd1t1", "\[LeftDoubleBracket]", "i", 
                 "\[RightDoubleBracket]"}], "+", "eps"}], ")"}]}], "]"}]}], 
           "}"}], ",", 
          RowBox[{"{", 
           RowBox[{"i", ",", "1", ",", 
            RowBox[{"upperstep", "+", "step"}]}], "}"}]}], "]"}]}], ";", 
       "\[IndentingNewLine]", 
       RowBox[{"youden", "=", 
        RowBox[{"Table", "[", 
         RowBox[{
          RowBox[{"{", 
           RowBox[{
            RowBox[{
             RowBox[{"i", "*", "step"}], "-", "step"}], ",", 
            RowBox[{
             RowBox[{
             "pd1t1", "\[LeftDoubleBracket]", "i", "\[RightDoubleBracket]"}], 
             "+", 
             RowBox[{
             "pd2t2", "\[LeftDoubleBracket]", "i", "\[RightDoubleBracket]"}], 
             "-", "1"}]}], "}"}], ",", 
          RowBox[{"{", 
           RowBox[{"i", ",", "1", ",", 
            RowBox[{"upperstep", "+", "step"}]}], "}"}]}], "]"}]}], ";", 
       "\[IndentingNewLine]", "\[IndentingNewLine]", 
       RowBox[{"(*", " ", 
        RowBox[{"Print", "[", 
         RowBox[{
         "youden", ",", " ", "\"\< -: \>\"", ",", "upperstep", ",", " ", 
          "\"\<-: \>\"", ",", " ", "step"}], "]"}], " ", "*)"}], "\n", 
       "\[IndentingNewLine]", "     ", 
       RowBox[{"inftab", "=", 
        RowBox[{"Table", "[", 
         RowBox[{
          RowBox[{"Chop", "[", 
           RowBox[{"transinf", "[", 
            RowBox[{"f", "[", "i", "]"}], "]"}], "]"}], ",", 
          RowBox[{"{", 
           RowBox[{"i", ",", "1", ",", 
            RowBox[{"upperstep", "+", "1"}]}], "}"}]}], "]"}]}], ";", 
       "\[IndentingNewLine]", 
       RowBox[{"MyPrint", "[", 
        RowBox[{"\"\<inftab: \>\"", ",", "inftab"}], "]"}], ";", 
       "\[IndentingNewLine]", 
       RowBox[{"information", "=", 
        RowBox[{"Table", "[", 
         RowBox[{
          RowBox[{"{", 
           RowBox[{
            RowBox[{
             RowBox[{"i", "*", "step"}], "-", "step"}], ",", 
            RowBox[{"inftab", "[", 
             RowBox[{"[", "i", "]"}], "]"}]}], "}"}], ",", 
          RowBox[{"{", 
           RowBox[{"i", ",", "1", ",", 
            RowBox[{"upperstep", "+", "step"}]}], "}"}]}], "]"}]}], ";", 
       "\[IndentingNewLine]", 
       RowBox[{"maxinf", "=", 
        RowBox[{"Max", "[", "inftab", "]"}]}], ";", " ", 
       RowBox[{"MyPrint", "[", 
        RowBox[{"\"\<Maximum transinformation = \>\"", ",", "maxinf"}], "]"}],
        ";", "\[IndentingNewLine]", 
       RowBox[{"pos", "=", 
        RowBox[{"Flatten", "[", 
         RowBox[{
          RowBox[{"(", 
           RowBox[{
            RowBox[{"Position", "[", 
             RowBox[{"inftab", ",", 
              RowBox[{"Max", "[", "inftab", "]"}]}], "]"}], "-", "1"}], ")"}],
           "*", "step"}], "]"}]}], ";", 
       RowBox[{"MyPrint", "[", 
        RowBox[{"\"\<reached at reference value = \>\"", ",", " ", "pos"}], 
        "]"}], ";", "\[IndentingNewLine]", 
       RowBox[{"a", "=", "pos"}], ";", "\[IndentingNewLine]", 
       RowBox[{"maxmatinf", " ", "=", " ", 
        RowBox[{"f", "[", 
         RowBox[{
          RowBox[{"a", "/", "step"}], "+", "1"}], "]"}]}], ";", 
       "\[IndentingNewLine]", 
       RowBox[{"MyPrint", "[", 
        RowBox[{"\"\<Optimum crosstabulation matrix \>\"", ",", 
         RowBox[{"MatrixForm", "[", 
          RowBox[{"maxmatinf", "\[Transpose]"}], "]"}]}], "]"}], ";", 
       "\[IndentingNewLine]", 
       RowBox[{"infmax", "=", 
        RowBox[{"Flatten", "[", "maxmatinf", "]"}]}], ";", 
       "\[IndentingNewLine]", 
       RowBox[{"sens1", "=", 
        RowBox[{
         RowBox[{
         "infmax", "\[LeftDoubleBracket]", "4", "\[RightDoubleBracket]"}], 
         "/", 
         RowBox[{"(", 
          RowBox[{
           RowBox[{
           "infmax", "\[LeftDoubleBracket]", "2", "\[RightDoubleBracket]"}], 
           "+", 
           RowBox[{
           "infmax", "\[LeftDoubleBracket]", "4", "\[RightDoubleBracket]"}]}],
           ")"}]}]}], ";", 
       RowBox[{"MyPrint", "[", 
        RowBox[{"\"\<Sensitivity = \>\"", ",", "sens1"}], "]"}], ";", 
       "\[IndentingNewLine]", 
       RowBox[{"spec1", "=", 
        RowBox[{
         RowBox[{
         "infmax", "\[LeftDoubleBracket]", "1", "\[RightDoubleBracket]"}], 
         "/", 
         RowBox[{"(", 
          RowBox[{
           RowBox[{
           "infmax", "\[LeftDoubleBracket]", "1", "\[RightDoubleBracket]"}], 
           "+", 
           RowBox[{
           "infmax", "\[LeftDoubleBracket]", "3", "\[RightDoubleBracket]"}]}],
           ")"}]}]}], ";", 
       RowBox[{"MyPrint", "[", 
        RowBox[{"\"\<Specificity = \>\"", ",", "spec1"}], "]"}], ";", 
       "\[IndentingNewLine]", 
       RowBox[{"youden1", "=", 
        RowBox[{"sens1", "+", "spec1", "-", "1"}]}], ";", 
       RowBox[{"MyPrint", "[", 
        RowBox[{"\"\<Youden index = \>\"", ",", "youden1"}], "]"}], ";", 
       "\[IndentingNewLine]", "\[IndentingNewLine]", "\n", 
       RowBox[{"maxyoud", "=", 
        RowBox[{"Max", "[", 
         RowBox[{
          RowBox[{"youden", "\[Transpose]"}], "\[LeftDoubleBracket]", "2", 
          "\[RightDoubleBracket]"}], "]"}]}], ";", "\[IndentingNewLine]", 
       RowBox[{"MyPrint", "[", 
        RowBox[{"\"\<Maximum Youden index = \>\"", ",", "maxyoud"}], "]"}], 
       ";", "\[IndentingNewLine]", 
       RowBox[{"posy", "=", 
        RowBox[{"Flatten", "[", 
         RowBox[{
          RowBox[{"(", 
           RowBox[{
            RowBox[{"Position", "[", 
             RowBox[{
              RowBox[{
               RowBox[{"youden", "\[Transpose]"}], "\[LeftDoubleBracket]", 
               "2", "\[RightDoubleBracket]"}], ",", 
              RowBox[{"Max", "[", 
               RowBox[{
                RowBox[{"youden", "\[Transpose]"}], "\[LeftDoubleBracket]", 
                "2", "\[RightDoubleBracket]"}], "]"}]}], "]"}], "-", "1"}], 
           ")"}], "*", "step"}], "]"}]}], ";", 
       RowBox[{"MyPrint", "[", 
        RowBox[{"\"\<reached at reference value = \>\"", ",", " ", "posy"}], 
        "]"}], ";", "\[IndentingNewLine]", 
       RowBox[{"a", "=", "posy"}], ";", "\[IndentingNewLine]", 
       RowBox[{"maxmaty", " ", "=", " ", 
        RowBox[{"f", "[", 
         RowBox[{
          RowBox[{"a", "/", "step"}], "+", "1"}], "]"}]}], ";", 
       "\[IndentingNewLine]", 
       RowBox[{"MyPrint", "[", 
        RowBox[{"\"\<Optimum crosstabulation matrix \>\"", ",", 
         RowBox[{"MatrixForm", "[", 
          RowBox[{"maxmaty", "\[Transpose]"}], "]"}]}], "]"}], ";", "\n", 
       RowBox[{"alim", "=", 
        RowBox[{"posy", "[", 
         RowBox[{"[", "1", "]"}], "]"}]}], ";", 
       RowBox[{"MyPrint", "[", 
        RowBox[{"\"\<Youdenlimit = \>\"", ",", "alim"}], "]"}], ";", 
       "\[IndentingNewLine]", 
       RowBox[{"y11", "=", 
        RowBox[{"Length", "[", 
         RowBox[{"Select", "[", 
          RowBox[{"dist1", ",", 
           RowBox[{
            RowBox[{"#", "<", "alim"}], "&"}]}], "]"}], "]"}]}], ";", 
       "\[IndentingNewLine]", 
       RowBox[{"y12", "=", 
        RowBox[{"Length", "[", 
         RowBox[{"Select", "[", 
          RowBox[{"dist1", ",", 
           RowBox[{
            RowBox[{"#", ">", "alim"}], "&"}]}], "]"}], "]"}]}], ";", 
       "\[IndentingNewLine]", 
       RowBox[{"y21", "=", 
        RowBox[{"Length", "[", 
         RowBox[{"Select", "[", 
          RowBox[{"dist2", ",", 
           RowBox[{
            RowBox[{"#", "<", "alim"}], "&"}]}], "]"}], "]"}]}], ";", 
       "\[IndentingNewLine]", 
       RowBox[{"y22", "=", 
        RowBox[{"Length", "[", 
         RowBox[{"Select", "[", 
          RowBox[{"dist2", ",", 
           RowBox[{
            RowBox[{"#", ">", "alim"}], "&"}]}], "]"}], "]"}]}], ";", 
       "\[IndentingNewLine]", 
       RowBox[{"matrix", "=", 
        RowBox[{"{", 
         RowBox[{
          RowBox[{"{", 
           RowBox[{"y11", ",", "y21"}], "}"}], ",", 
          RowBox[{"{", 
           RowBox[{"y12", ",", "y22"}], "}"}]}], "}"}]}], ";", 
       "\[IndentingNewLine]", 
       RowBox[{"sensy", "=", 
        RowBox[{
         RowBox[{"y22", "/", 
          RowBox[{"(", 
           RowBox[{"y21", "+", "y22"}], ")"}]}], "//", "N"}]}], ";", 
       RowBox[{"MyPrint", "[", 
        RowBox[{"\"\<Sensitivity = \>\"", ",", "sensy"}], "]"}], ";", 
       "\[IndentingNewLine]", 
       RowBox[{"specy", "=", 
        RowBox[{
         RowBox[{"y11", "/", 
          RowBox[{"(", 
           RowBox[{"y11", "+", "y12"}], ")"}]}], "//", "N"}]}], ";", 
       RowBox[{"MyPrint", "[", 
        RowBox[{"\"\<Specificity = \>\"", ",", "specy"}], "]"}], ";", 
       "\[IndentingNewLine]", 
       RowBox[{"youdeny", "=", 
        RowBox[{"sensy", "+", "specy", "-", "1"}]}], ";", 
       RowBox[{"MyPrint", "[", 
        RowBox[{"\"\<Youden index = \>\"", ",", "youdeny"}], "]"}], ";", 
       "\[IndentingNewLine]", 
       RowBox[{"infy", "=", 
        RowBox[{"transinf", "[", "matrix", "]"}]}], ";", 
       RowBox[{"MyPrint", "[", 
        RowBox[{"\"\<Transinformation = \>\"", ",", "infy"}], "]"}], ";", 
       "\n", 
       RowBox[{"ord", "=", 
        RowBox[{
         RowBox[{"sens", "\[Transpose]"}], "\[LeftDoubleBracket]", "2", 
         "\[RightDoubleBracket]"}]}], ";", "\[IndentingNewLine]", 
       RowBox[{"abs", "=", 
        RowBox[{
         RowBox[{
          RowBox[{"(", 
           RowBox[{"1", "-", "spec"}], ")"}], "\[Transpose]"}], 
         "\[LeftDoubleBracket]", "2", "\[RightDoubleBracket]"}]}], ";", 
       "\[IndentingNewLine]", 
       RowBox[{"roc", "=", 
        RowBox[{
         RowBox[{"{", 
          RowBox[{"abs", ",", "ord"}], "}"}], "\[Transpose]"}]}], ";", "\n", 
       "\[IndentingNewLine]", 
       RowBox[{"pvpos", "=", 
        RowBox[{
         RowBox[{
          RowBox[{"(", 
           RowBox[{
            RowBox[{"(", 
             RowBox[{"sens", "*", "pd"}], ")"}], "/", 
            RowBox[{"(", 
             RowBox[{
              RowBox[{"sens", "*", "pd"}], "+", 
              RowBox[{
               RowBox[{"(", 
                RowBox[{"1", "-", "spec"}], ")"}], 
               RowBox[{"(", 
                RowBox[{"1", "-", "pd"}], ")"}]}], "+", "eps"}], ")"}]}], 
           ")"}], "\[Transpose]"}], "\[LeftDoubleBracket]", "2", 
         "\[RightDoubleBracket]"}]}], ";", "\[IndentingNewLine]", 
       RowBox[{"pvneg", "=", 
        RowBox[{
         RowBox[{
          RowBox[{"(", 
           RowBox[{
            RowBox[{"(", 
             RowBox[{"1", "-", "sens"}], ")"}], "*", 
            RowBox[{"pd", "/", 
             RowBox[{"(", 
              RowBox[{
               RowBox[{
                RowBox[{"(", 
                 RowBox[{"1", "-", "sens"}], ")"}], "pd"}], "+", 
               RowBox[{"spec", 
                RowBox[{"(", 
                 RowBox[{"1", "-", "pd"}], ")"}]}], "+", "eps"}], ")"}]}]}], 
           ")"}], "\[Transpose]"}], "\[LeftDoubleBracket]", "2", 
         "\[RightDoubleBracket]"}]}], ";", "\[IndentingNewLine]", 
       "\[IndentingNewLine]", 
       RowBox[{"tab1", "=", 
        RowBox[{"Table", "[", 
         RowBox[{"1", ",", 
          RowBox[{"{", 
           RowBox[{"Length", "[", "dist1", "]"}], "}"}]}], "]"}]}], ";", 
       "\[IndentingNewLine]", " ", 
       RowBox[{"tab2", "=", 
        RowBox[{"Table", "[", 
         RowBox[{"2", ",", 
          RowBox[{"{", 
           RowBox[{"Length", "[", "dist2", "]"}], "}"}]}], "]"}]}], ";", 
       "\[IndentingNewLine]", 
       RowBox[{"clas1", "=", 
        RowBox[{
         RowBox[{"{", 
          RowBox[{"tab1", ",", "dist1"}], "}"}], "\[Transpose]"}]}], ";", 
       "\[IndentingNewLine]", " ", 
       RowBox[{"clas2", "=", 
        RowBox[{
         RowBox[{"{", 
          RowBox[{"tab2", ",", "dist2"}], "}"}], "\[Transpose]"}]}], ";", 
       "\[IndentingNewLine]", "\[IndentingNewLine]", 
       RowBox[{
        RowBox[{"{", 
         RowBox[{"ind", ",", "test"}], "}"}], "=", 
        RowBox[{
         RowBox[{"Join", "[", 
          RowBox[{"clas1", ",", "clas2"}], "]"}], "\[Transpose]"}]}], ";", 
       " ", 
       RowBox[{"daten12", "=", 
        RowBox[{
         RowBox[{"{", 
          RowBox[{"test", ",", 
           RowBox[{"ind", "-", "1"}]}], "}"}], "\[Transpose]"}]}], ";", 
       "\[IndentingNewLine]", " ", 
       RowBox[{"logit12", "=", 
        RowBox[{"LogitModelFit", "[", 
         RowBox[{"daten12", ",", "x", ",", "x"}], "]"}]}], ";", 
       "\[IndentingNewLine]", 
       RowBox[{"MyPrint", "[", 
        RowBox[{"\"\<*****\>\"", ",", " ", 
         RowBox[{"logit12", "[", "\"\<ParameterTable\>\"", "]"}]}], "]"}], 
       ";", "\[IndentingNewLine]", 
       RowBox[{"a", "=", 
        RowBox[{
         RowBox[{"logit12", "[", "\"\<BestFitParameters\>\"", "]"}], 
         "\[LeftDoubleBracket]", "1", "\[RightDoubleBracket]"}]}], ";", 
       "\[IndentingNewLine]", 
       RowBox[{"b", "=", 
        RowBox[{
         RowBox[{"logit12", "[", "\"\<BestFitParameters\>\"", "]"}], 
         "\[LeftDoubleBracket]", "2", "\[RightDoubleBracket]"}]}], ";", " ", 
       RowBox[{"(*", " ", 
        RowBox[{"{", 
         RowBox[{"a", ",", "b"}], "}"}], " ", "*)"}], "\[IndentingNewLine]", 
       RowBox[{"a1", "=", 
        RowBox[{"a", "-", 
         RowBox[{"Log", "[", 
          RowBox[{"pd", "/", 
           RowBox[{"(", 
            RowBox[{"1", "-", "pd"}], ")"}]}], "]"}]}]}], ";", 
       "\[IndentingNewLine]", 
       RowBox[{"lr21", "=", 
        RowBox[{
         RowBox[{"Simplify", "[", 
          RowBox[{
           RowBox[{"Normal", "[", "logit12", "]"}], "/", 
           RowBox[{"(", 
            RowBox[{"1", "-", 
             RowBox[{"Normal", "[", "logit12", "]"}]}], ")"}]}], "]"}], "/", 
         RowBox[{"(", 
          RowBox[{"pd", "/", 
           RowBox[{"(", 
            RowBox[{"1", "-", "pd"}], ")"}]}], ")"}]}]}], ";", " ", 
       "\[IndentingNewLine]", 
       RowBox[{"MyPrint", "[", 
        RowBox[{"\"\<my Likelihood Ratio 2/1 = \>\"", ",", " ", "lr21"}], 
        "]"}], ";", "\[IndentingNewLine]", "\[IndentingNewLine]", 
       RowBox[{"limitlr", "=", 
        RowBox[{"x", " ", "/.", " ", 
         RowBox[{"Solve", "[", 
          RowBox[{
           RowBox[{
            RowBox[{"Log", "[", "lr21", "]"}], "\[Equal]", "0"}], ",", "x"}], 
          "]"}]}]}], " ", ";", "\[IndentingNewLine]", 
       RowBox[{"z11lr", "=", 
        RowBox[{"Length", "[", 
         RowBox[{"Select", "[", 
          RowBox[{"dist1", ",", 
           RowBox[{
            RowBox[{"#", "<", 
             RowBox[{
             "limitlr", "\[LeftDoubleBracket]", "1", 
              "\[RightDoubleBracket]"}]}], "&"}]}], "]"}], "]"}]}], ";", 
       "\[IndentingNewLine]", 
       RowBox[{"z12lr", "=", 
        RowBox[{"Length", "[", 
         RowBox[{"Select", "[", 
          RowBox[{"dist1", ",", 
           RowBox[{
            RowBox[{"#", ">", 
             RowBox[{
             "limitlr", "\[LeftDoubleBracket]", "1", 
              "\[RightDoubleBracket]"}]}], "&"}]}], "]"}], "]"}]}], ";", 
       "\[IndentingNewLine]", 
       RowBox[{"z21lr", "=", 
        RowBox[{"Length", "[", 
         RowBox[{"Select", "[", 
          RowBox[{"dist2", ",", 
           RowBox[{
            RowBox[{"#", "<", 
             RowBox[{
             "limitlr", "\[LeftDoubleBracket]", "1", 
              "\[RightDoubleBracket]"}]}], "&"}]}], "]"}], "]"}]}], ";", 
       "\[IndentingNewLine]", 
       RowBox[{"z22lr", "=", 
        RowBox[{"Length", "[", 
         RowBox[{"Select", "[", 
          RowBox[{"dist2", ",", 
           RowBox[{
            RowBox[{"#", ">", 
             RowBox[{
             "limitlr", "\[LeftDoubleBracket]", "1", 
              "\[RightDoubleBracket]"}]}], "&"}]}], "]"}], "]"}]}], ";", 
       "\[IndentingNewLine]", 
       RowBox[{"matrixlr", "=", 
        RowBox[{"{", 
         RowBox[{
          RowBox[{"{", 
           RowBox[{"z11lr", ",", "z21lr"}], "}"}], ",", 
          RowBox[{"{", 
           RowBox[{"z12lr", ",", "z22lr"}], "}"}]}], "}"}]}], ";", "  ", 
       RowBox[{"MatrixForm", "[", 
        RowBox[{"matrixlr", "\[Transpose]"}], "]"}], " ", ";", 
       "\[IndentingNewLine]", 
       RowBox[{"MyPrint", "[", 
        RowBox[{"\"\<Limit = \>\"", ",", 
         RowBox[{
         "limitlr", "\[LeftDoubleBracket]", "1", "\[RightDoubleBracket]"}]}], 
        "]"}], ";", "\[IndentingNewLine]", 
       RowBox[{"senslr", "=", 
        RowBox[{
         RowBox[{"z22lr", "/", 
          RowBox[{"(", 
           RowBox[{"z21lr", "+", "z22lr"}], ")"}]}], "//", "N"}]}], ";", 
       RowBox[{"MyPrint", "[", 
        RowBox[{"\"\<Sensitivity = \>\"", ",", "senslr"}], "]"}], ";", 
       "\[IndentingNewLine]", 
       RowBox[{"speclr", "=", 
        RowBox[{
         RowBox[{"z11lr", "/", 
          RowBox[{"(", 
           RowBox[{"z11lr", "+", "z12lr"}], ")"}]}], "//", "N"}]}], ";", 
       RowBox[{"MyPrint", "[", 
        RowBox[{"\"\<Specificity = \>\"", ",", "speclr"}], "]"}], ";", 
       "\[IndentingNewLine]", 
       RowBox[{"youdenlr", "=", 
        RowBox[{"senslr", "+", "speclr", "-", "1"}]}], ";", 
       RowBox[{"MyPrint", "[", 
        RowBox[{"\"\<Youden index = \>\"", ",", "youdenlr"}], "]"}], ";", 
       "\[IndentingNewLine]", 
       RowBox[{"inflr", "=", 
        RowBox[{"transinf", "[", "matrixlr", "]"}]}], ";", 
       RowBox[{"MyPrint", "[", 
        RowBox[{"\"\<Transinformation = \>\"", ",", "inflr"}], "]"}], ";", 
       "\n", "\n", 
       RowBox[{"preodds", "=", 
        RowBox[{"pd", "/", 
         RowBox[{"(", 
          RowBox[{"1", "-", "pd"}], ")"}]}]}], ";", "\[IndentingNewLine]", 
       RowBox[{"postodds", "=", 
        RowBox[{"preodds", "*", "lr21"}]}], ";", "\[IndentingNewLine]", 
       RowBox[{"pd1x", "=", 
        RowBox[{"postodds", "/", 
         RowBox[{"(", 
          RowBox[{"postodds", "+", "1"}], ")"}]}]}], ";", 
       "\[IndentingNewLine]", 
       RowBox[{"pd2x", "=", 
        RowBox[{"1", "-", "pd1x"}]}], ";", "\n", "\[IndentingNewLine]", 
       RowBox[{"limit", "=", " ", 
        RowBox[{"x", " ", "/.", 
         RowBox[{"Solve", "[", 
          RowBox[{
           RowBox[{
            RowBox[{"pd1x", "-", "pd2x"}], "\[Equal]", "0"}], ",", "x"}], 
          "]"}]}]}], ";", "\n", 
       RowBox[{"z11", "=", 
        RowBox[{"Length", "[", 
         RowBox[{"Select", "[", 
          RowBox[{"dist1", ",", 
           RowBox[{
            RowBox[{"#", "<", 
             RowBox[{
             "limit", "\[LeftDoubleBracket]", "1", 
              "\[RightDoubleBracket]"}]}], "&"}]}], "]"}], "]"}]}], ";", 
       "\[IndentingNewLine]", 
       RowBox[{"z12", "=", 
        RowBox[{"Length", "[", 
         RowBox[{"Select", "[", 
          RowBox[{"dist1", ",", 
           RowBox[{
            RowBox[{"#", ">", 
             RowBox[{
             "limit", "\[LeftDoubleBracket]", "1", 
              "\[RightDoubleBracket]"}]}], "&"}]}], "]"}], "]"}]}], ";", 
       "\[IndentingNewLine]", 
       RowBox[{"z21", "=", 
        RowBox[{"Length", "[", 
         RowBox[{"Select", "[", 
          RowBox[{"dist2", ",", 
           RowBox[{
            RowBox[{"#", "<", 
             RowBox[{
             "limit", "\[LeftDoubleBracket]", "1", 
              "\[RightDoubleBracket]"}]}], "&"}]}], "]"}], "]"}]}], ";", 
       "\[IndentingNewLine]", 
       RowBox[{"z22", "=", 
        RowBox[{"Length", "[", 
         RowBox[{"Select", "[", 
          RowBox[{"dist2", ",", 
           RowBox[{
            RowBox[{"#", ">", 
             RowBox[{
             "limit", "\[LeftDoubleBracket]", "1", 
              "\[RightDoubleBracket]"}]}], "&"}]}], "]"}], "]"}]}], ";", 
       "\[IndentingNewLine]", 
       RowBox[{"matrixlogist", "=", 
        RowBox[{"{", 
         RowBox[{
          RowBox[{"{", 
           RowBox[{"z11", ",", "z21"}], "}"}], ",", 
          RowBox[{"{", 
           RowBox[{"z12", ",", "z22"}], "}"}]}], "}"}]}], ";", 
       RowBox[{"MatrixForm", "[", 
        RowBox[{"matrixlogist", "\[Transpose]"}], "]"}], ";", 
       "\[IndentingNewLine]", 
       RowBox[{"MyPrint", "[", 
        RowBox[{"\"\<? Limit = \>\"", ",", 
         RowBox[{
         "limit", "\[LeftDoubleBracket]", "1", "\[RightDoubleBracket]"}]}], 
        "]"}], ";", "\[IndentingNewLine]", 
       RowBox[{"sens2", "=", 
        RowBox[{
         RowBox[{"z22", "/", 
          RowBox[{"(", 
           RowBox[{"z21", "+", "z22"}], ")"}]}], "//", "N"}]}], ";", 
       RowBox[{"MyPrint", "[", 
        RowBox[{"\"\<Sensitivity = \>\"", ",", "sens2"}], "]"}], ";", 
       "\[IndentingNewLine]", 
       RowBox[{"spec2", "=", 
        RowBox[{
         RowBox[{"z11", "/", 
          RowBox[{"(", 
           RowBox[{"z11", "+", "z12"}], ")"}]}], "//", "N"}]}], ";", 
       RowBox[{"MyPrint", "[", 
        RowBox[{"\"\<Specificity = \>\"", ",", "spec2"}], "]"}], ";", 
       "\[IndentingNewLine]", 
       RowBox[{"youden2", "=", 
        RowBox[{"sens2", "+", "spec2", "-", "1"}]}], ";", 
       RowBox[{"MyPrint", "[", 
        RowBox[{"\"\<Youden index = \>\"", ",", "youden2"}], "]"}], ";", 
       "\[IndentingNewLine]", 
       RowBox[{"inf2", "=", 
        RowBox[{"transinf", "[", "matrixlogist", "]"}]}], ";", 
       RowBox[{"MyPrint", "[", 
        RowBox[{"\"\<Transinformation = \>\"", ",", "inf2"}], "]"}], ";", 
       "\n", 
       RowBox[{"dataR", "=", 
        RowBox[{"{", 
         RowBox[{
          RowBox[{"{", 
           RowBox[{
            RowBox[{"\"\<(Run:\>\"", "<>", 
             RowBox[{"ToString", "[", "reihennummer", "]"}], "<>", 
             "\"\<) OUTPUT\>\""}], ",", "\"\<Max Inf\>\"", ",", 
            "\"\<Max Youden\>\"", ",", "\"\<LR = 1\>\"", ",", 
            "\"\<Ppost = 0.5\>\""}], "}"}], ",", 
          RowBox[{"{", 
           RowBox[{"\"\<Value\>\"", ",", 
            RowBox[{
            "pos", "\[LeftDoubleBracket]", "1", "\[RightDoubleBracket]"}], 
            ",", 
            RowBox[{
            "posy", "\[LeftDoubleBracket]", "1", "\[RightDoubleBracket]"}], 
            ",", 
            RowBox[{
            "limitlr", "\[LeftDoubleBracket]", "1", "\[RightDoubleBracket]"}],
             ",", 
            RowBox[{
            "limit", "\[LeftDoubleBracket]", "1", "\[RightDoubleBracket]"}]}],
            "}"}], ",", 
          RowBox[{"{", 
           RowBox[{
           "\"\<Sens\>\"", ",", "sens1", ",", "sensy", ",", "senslr", ",", 
            "sens2"}], "}"}], ",", 
          RowBox[{"{", 
           RowBox[{
           "\"\<Spec\>\"", ",", "spec1", ",", "specy", ",", "speclr", ",", 
            "spec2"}], "}"}], ",", 
          RowBox[{"{", 
           RowBox[{
           "\"\<Youden\>\"", ",", "youden1", ",", "youdeny", ",", "youdenlr", 
            ",", "youden2"}], "}"}], ",", 
          RowBox[{"{", 
           RowBox[{
           "\"\<Transinf\>\"", ",", "maxinf", ",", "infy", ",", "inflr", ",", 
            "inf2"}], "}"}], ",", 
          RowBox[{"{", 
           RowBox[{
           "\"\<\[Alpha]0\>\"", ",", "\"\<-\>\"", ",", "\"\<-\>\"", ",", 
            "\"\<-\>\"", ",", "a"}], "}"}], ",", 
          RowBox[{"{", 
           RowBox[{
           "\"\<\[Alpha]*\>\"", ",", "\"\<-\>\"", ",", "\"\<-\>\"", ",", 
            "\"\<-\>\"", ",", "a1"}], "}"}], ",", 
          RowBox[{"{", 
           RowBox[{
           "\"\<\[Alpha]1\>\"", ",", "\"\<-\>\"", ",", "\"\<-\>\"", ",", 
            "\"\<-\>\"", ",", "b"}], "}"}]}], "}"}]}], ";", 
       "\[IndentingNewLine]", "dataR"}]}], "]"}]}], ";"}], "\n", 
  "\[IndentingNewLine]"}], "\[IndentingNewLine]", 
 RowBox[{
  RowBox[{
   RowBox[{"resdatamean", "[", "mykk1_", "]"}], ":=", 
   RowBox[{"Module", "[", 
    RowBox[{
     RowBox[{"{", 
      RowBox[{
       RowBox[{"kk", "=", "mykk1"}], ",", " ", "datameanres"}], "}"}], ",", 
     RowBox[{
      RowBox[{"datameanres", "=", 
       RowBox[{"{", 
        RowBox[{
         RowBox[{"{", 
          RowBox[{
           RowBox[{"\"\<Output-MEAN [@ pd=\>\"", "<>", 
            RowBox[{"ToString", "[", 
             RowBox[{"Round", "[", 
              RowBox[{
               RowBox[{
                RowBox[{"(", 
                 RowBox[{"ntotal", "-", 
                  RowBox[{"ngesundvec", "[", 
                   RowBox[{"[", "kk", "]"}], "]"}]}], ")"}], "/", "ntotal"}], 
               ",", "0.01"}], "]"}], "]"}], "<>", "\"\< ]\>\""}], ",", 
           "\"\<Max Inf\>\"", ",", "\"\<Max Youden\>\"", ",", 
           "\"\<LR = 1\>\"", ",", "\"\<Ppost = 0.5\>\""}], "}"}], ",", 
         RowBox[{"{", 
          RowBox[{"\"\<ValueM\>\"", ",", 
           RowBox[{"ValueMeanOverGesundA", "[", 
            RowBox[{"[", "kk", "]"}], "]"}], ",", 
           RowBox[{"ValueMeanOverGesundB", "[", 
            RowBox[{"[", "kk", "]"}], "]"}], " ", ",", 
           RowBox[{"ValueMeanOverGesundC", "[", 
            RowBox[{"[", "kk", "]"}], "]"}], " ", ",", 
           RowBox[{"ValueMeanOverGesundD", "[", 
            RowBox[{"[", "kk", "]"}], "]"}]}], "}"}], ",", 
         RowBox[{"{", 
          RowBox[{"\"\<SensM\>\"", ",", 
           RowBox[{"SensMeanOverGesundA", "[", 
            RowBox[{"[", "kk", "]"}], "]"}], " ", ",", 
           RowBox[{"SensMeanOverGesundB", "[", 
            RowBox[{"[", "kk", "]"}], "]"}], " ", ",", 
           RowBox[{"SensMeanOverGesundC", "[", 
            RowBox[{"[", "kk", "]"}], "]"}], " ", ",", 
           RowBox[{"SensMeanOverGesundD", "[", 
            RowBox[{"[", "kk", "]"}], "]"}]}], " ", "}"}], ",", 
         RowBox[{"{", 
          RowBox[{"\"\<SpecM\>\"", ",", 
           RowBox[{"SpecMeanOverGesundA", "[", 
            RowBox[{"[", "kk", "]"}], "]"}], ",", 
           RowBox[{"SpecMeanOverGesundB", "[", 
            RowBox[{"[", "kk", "]"}], "]"}], ",", 
           RowBox[{"SpecMeanOverGesundC", "[", 
            RowBox[{"[", "kk", "]"}], "]"}], ",", 
           RowBox[{"SpecMeanOverGesundD", "[", 
            RowBox[{"[", "kk", "]"}], "]"}]}], "}"}], ",", 
         RowBox[{"{", 
          RowBox[{"\"\<YoudenM\>\"", ",", 
           RowBox[{"YoudenMeanOverGesundA", "[", 
            RowBox[{"[", "kk", "]"}], "]"}], ",", 
           RowBox[{"YoudenMeanOverGesundB", "[", 
            RowBox[{"[", "kk", "]"}], "]"}], ",", 
           RowBox[{"YoudenMeanOverGesundC", "[", 
            RowBox[{"[", "kk", "]"}], "]"}], ",", 
           RowBox[{"YoudenMeanOverGesundD", "[", 
            RowBox[{"[", "kk", "]"}], "]"}]}], "}"}], ",", 
         RowBox[{"{", 
          RowBox[{"\"\<TransinfM\>\"", ",", 
           RowBox[{"TransinfMeanOverGesundA", "[", 
            RowBox[{"[", "kk", "]"}], "]"}], ",", 
           RowBox[{"TransinfMeanOverGesundB", "[", 
            RowBox[{"[", "kk", "]"}], "]"}], ",", 
           RowBox[{"TransinfMeanOverGesundC", "[", 
            RowBox[{"[", "kk", "]"}], "]"}], ",", 
           RowBox[{"TransinfMeanOverGesundD", "[", 
            RowBox[{"[", "kk", "]"}], "]"}]}], "}"}], ",", 
         "\[IndentingNewLine]", 
         RowBox[{"{", 
          RowBox[{
          "\"\<\[Alpha]0_M\>\"", ",", "\"\<-\>\"", ",", "\"\<-\>\"", ",", 
           "\"\<-\>\"", ",", 
           RowBox[{"alpha0MeanOverGesundD", "[", 
            RowBox[{"[", "kk", "]"}], "]"}]}], "}"}], ",", 
         "\[IndentingNewLine]", 
         RowBox[{"{", 
          RowBox[{
          "\"\<\[Alpha]*_M\>\"", ",", "\"\<-\>\"", ",", "\"\<-\>\"", ",", 
           "\"\<-\>\"", ",", 
           RowBox[{"alphasMeanOverGesundD", "[", 
            RowBox[{"[", "kk", "]"}], "]"}]}], "}"}], ",", 
         "\[IndentingNewLine]", 
         RowBox[{"{", 
          RowBox[{
          "\"\<\[Alpha]1_M\>\"", ",", "\"\<-\>\"", ",", "\"\<-\>\"", ",", 
           "\"\<-\>\"", ",", 
           RowBox[{"alpha1MeanOverGesundD", "[", 
            RowBox[{"[", "kk", "]"}], "]"}]}], "}"}]}], "}"}]}], ";", 
      "\[IndentingNewLine]", 
      RowBox[{"{", "datameanres", "}"}]}]}], "]"}]}], ";"}], "\n", 
 RowBox[{
  RowBox[{
   RowBox[{"resdataSDev", "[", "mykk2_", "]"}], ":=", 
   RowBox[{"Module", "[", 
    RowBox[{
     RowBox[{"{", 
      RowBox[{
       RowBox[{"kk", "=", "mykk2"}], ",", " ", "dataSDevres"}], "}"}], ",", 
     RowBox[{
      RowBox[{"dataSDevres", "=", 
       RowBox[{"{", 
        RowBox[{
         RowBox[{"{", 
          RowBox[{
           RowBox[{"\"\<Output-SDev [@ pd=\>\"", "<>", 
            RowBox[{"ToString", "[", 
             RowBox[{"Round", "[", 
              RowBox[{
               RowBox[{
                RowBox[{"(", 
                 RowBox[{"ntotal", "-", 
                  RowBox[{"ngesundvec", "[", 
                   RowBox[{"[", "kk", "]"}], "]"}]}], ")"}], "/", "ntotal"}], 
               ",", "0.01"}], "]"}], "]"}], "<>", "\"\< ]\>\""}], ",", 
           "\"\<Max Inf\>\"", ",", "\"\<Max Youden\>\"", ",", 
           "\"\<LR = 1\>\"", ",", "\"\<Ppost = 0.5\>\""}], "}"}], ",", 
         RowBox[{"{", 
          RowBox[{"\"\<ValueSD\>\"", ",", 
           RowBox[{"ValueSDevOverGesundA", "[", 
            RowBox[{"[", "kk", "]"}], "]"}], ",", 
           RowBox[{"ValueSDevOverGesundB", "[", 
            RowBox[{"[", "kk", "]"}], "]"}], " ", ",", 
           RowBox[{"ValueSDevOverGesundC", "[", 
            RowBox[{"[", "kk", "]"}], "]"}], " ", ",", 
           RowBox[{"ValueSDevOverGesundD", "[", 
            RowBox[{"[", "kk", "]"}], "]"}]}], "}"}], ",", 
         RowBox[{"{", 
          RowBox[{"\"\<SensSD\>\"", ",", 
           RowBox[{"SensSDevOverGesundA", "[", 
            RowBox[{"[", "kk", "]"}], "]"}], " ", ",", 
           RowBox[{"SensSDevOverGesundB", "[", 
            RowBox[{"[", "kk", "]"}], "]"}], " ", ",", 
           RowBox[{"SensSDevOverGesundC", "[", 
            RowBox[{"[", "kk", "]"}], "]"}], " ", ",", 
           RowBox[{"SensSDevOverGesundD", "[", 
            RowBox[{"[", "kk", "]"}], "]"}]}], " ", "}"}], ",", 
         RowBox[{"{", 
          RowBox[{"\"\<SpecSD\>\"", ",", 
           RowBox[{"SpecSDevOverGesundA", "[", 
            RowBox[{"[", "kk", "]"}], "]"}], ",", 
           RowBox[{"SpecSDevOverGesundB", "[", 
            RowBox[{"[", "kk", "]"}], "]"}], ",", 
           RowBox[{"SpecSDevOverGesundC", "[", 
            RowBox[{"[", "kk", "]"}], "]"}], ",", 
           RowBox[{"SpecSDevOverGesundD", "[", 
            RowBox[{"[", "kk", "]"}], "]"}]}], "}"}], ",", 
         RowBox[{"{", 
          RowBox[{"\"\<YoudenSD\>\"", ",", 
           RowBox[{"YoudenSDevOverGesundA", "[", 
            RowBox[{"[", "kk", "]"}], "]"}], ",", 
           RowBox[{"YoudenSDevOverGesundB", "[", 
            RowBox[{"[", "kk", "]"}], "]"}], ",", 
           RowBox[{"YoudenSDevOverGesundC", "[", 
            RowBox[{"[", "kk", "]"}], "]"}], ",", 
           RowBox[{"YoudenSDevOverGesundD", "[", 
            RowBox[{"[", "kk", "]"}], "]"}]}], "}"}], ",", 
         RowBox[{"{", 
          RowBox[{"\"\<TransinfSD\>\"", ",", 
           RowBox[{"TransinfSDevOverGesundA", "[", 
            RowBox[{"[", "kk", "]"}], "]"}], ",", 
           RowBox[{"TransinfSDevOverGesundB", "[", 
            RowBox[{"[", "kk", "]"}], "]"}], ",", 
           RowBox[{"TransinfSDevOverGesundC", "[", 
            RowBox[{"[", "kk", "]"}], "]"}], ",", 
           RowBox[{"TransinfSDevOverGesundD", "[", 
            RowBox[{"[", "kk", "]"}], "]"}]}], "}"}], ",", 
         "\[IndentingNewLine]", 
         RowBox[{"{", 
          RowBox[{
          "\"\<\[Alpha]0_SD\>\"", ",", "\"\<-\>\"", ",", "\"\<-\>\"", ",", 
           "\"\<-\>\"", ",", 
           RowBox[{"alpha0SDevOverGesundD", "[", 
            RowBox[{"[", "kk", "]"}], "]"}]}], "}"}], ",", 
         "\[IndentingNewLine]", 
         RowBox[{"{", 
          RowBox[{
          "\"\<\[Alpha]*_SD\>\"", ",", "\"\<-\>\"", ",", "\"\<-\>\"", ",", 
           "\"\<-\>\"", ",", 
           RowBox[{"alphasSDevOverGesundD", "[", 
            RowBox[{"[", "kk", "]"}], "]"}]}], "}"}], ",", 
         "\[IndentingNewLine]", 
         RowBox[{"{", 
          RowBox[{
          "\"\<\[Alpha]1_SD\>\"", ",", "\"\<-\>\"", ",", "\"\<-\>\"", ",", 
           "\"\<-\>\"", ",", 
           RowBox[{"alpha1SDevOverGesundD", "[", 
            RowBox[{"[", "kk", "]"}], "]"}]}], "}"}]}], "}"}]}], ";", 
      "\[IndentingNewLine]", 
      RowBox[{"{", "dataSDevres", "}"}]}]}], "]"}]}], ";"}], "\n"}], "Input",
 CellChangeTimes->{
  3.5806108349730844`*^9, 3.580786158363124*^9, {3.5807861908859835`*^9, 
   3.5807861995844812`*^9}, 3.5808101516560507`*^9, {3.5808406077646217`*^9, 
   3.5808406184292316`*^9}, 3.5809127448589654`*^9, {3.581144198013917*^9, 
   3.5811443631273603`*^9}, {3.5811451844653387`*^9, 3.581145184908364*^9}, {
   3.581145402413804*^9, 3.5811454026008153`*^9}, {3.5811467326268883`*^9, 
   3.581146734644004*^9}, 3.581173378608446*^9, 3.5811743974967237`*^9, 
   3.581174428816515*^9, 3.5811748314185424`*^9, {3.5811777538476963`*^9, 
   3.581177765349354*^9}, 3.581178098082385*^9, {3.5812338309896297`*^9, 
   3.5812338386130657`*^9}, {3.581233894335253*^9, 3.581233973889803*^9}, {
   3.58140604032425*^9, 3.581406270621125*^9}, {3.5814064698555*^9, 
   3.581406681621125*^9}, 3.5814071266055*^9, {3.581407387121125*^9, 
   3.5814074288555*^9}, {3.5814078297305*^9, 3.581407877246125*^9}}]
}, Closed]],

Cell[CellGroupData[{

Cell[TextData[StyleBox["Computations 2", "Subsubsection"]], "Subsection",
 CellChangeTimes->{{3.5807864690638947`*^9, 3.580786476518321*^9}, {
  3.581178977449682*^9, 3.581178984637093*^9}, {3.6216756472165203`*^9, 
  3.6216756473569202`*^9}, {3.621675944958643*^9, 3.621675948125448*^9}}],

Cell[BoxData[
 RowBox[{
  RowBox[{
   RowBox[{
    RowBox[{"myAnalyseModule", "[", 
     RowBox[{"distF1_", ",", "distF2_"}], "]"}], ":=", "\[IndentingNewLine]", 
    RowBox[{"Module", "[", 
     RowBox[{
      RowBox[{"{", "}"}], ",", "\n", 
      RowBox[{"(*", "  ", 
       RowBox[{
        RowBox[{"Print", "[", 
         RowBox[{"distF1", ",", "\"\< : \>\"", ",", "distF2"}], "]"}], ";"}], 
       " ", "*)"}], "\n", 
      RowBox[{
       RowBox[{"distvec", "=", 
        RowBox[{"Table", "[", 
         RowBox[{
          RowBox[{"{", 
           RowBox[{"genmydists", "[", 
            RowBox[{"ntotal", ",", 
             RowBox[{"ngesundvec", "[", 
              RowBox[{"[", "i", "]"}], "]"}], ",", "j", ",", "distF1", ",", 
             " ", "distF2"}], "]"}], "}"}], ",", 
          RowBox[{"{", 
           RowBox[{"i", ",", "1", ",", 
            RowBox[{"Length", "[", "ngesundvec", "]"}]}], "}"}], ",", 
          RowBox[{"{", 
           RowBox[{"j", ",", "1", ",", "maxsamples"}], "}"}]}], "]"}]}], ";", 
       "\n", 
       RowBox[{"(*", "\n", 
        RowBox[{
         RowBox[{"Print", "[", 
          RowBox[{
           RowBox[{"\"\<ngesund = \>\"", "<>", 
            RowBox[{"ToString", "[", 
             RowBox[{"ngesundvec", "[", 
              RowBox[{"[", "1", "]"}], "]"}], "]"}]}], ",", 
           RowBox[{
            RowBox[{
             RowBox[{"distvec", "[", 
              RowBox[{"[", "1", "]"}], "]"}], " ", "[", 
             RowBox[{"[", "maxsamples", "]"}], "]"}], "//", " ", 
            "TraditionalForm"}]}], "]"}], ";", "\[IndentingNewLine]", 
         RowBox[{"Print", "[", 
          RowBox[{
           RowBox[{"\"\<ngesund = \>\"", "<>", 
            RowBox[{"ToString", "[", 
             RowBox[{"ngesundvec", "[", 
              RowBox[{"[", "2", "]"}], "]"}], "]"}]}], ",", 
           RowBox[{
            RowBox[{
             RowBox[{"distvec", "[", 
              RowBox[{"[", "2", "]"}], "]"}], " ", "[", 
             RowBox[{"[", "maxsamples", "]"}], "]"}], "//", " ", 
            "TraditionalForm"}]}], "]"}], ";"}], "*)"}], "\n", "\n", 
       RowBox[{"resMonte", "=", 
        RowBox[{"Table", "[", 
         RowBox[{
          RowBox[{"{", 
           RowBox[{"genruntable", "[", 
            RowBox[{
             RowBox[{
              RowBox[{"distvec", "[", 
               RowBox[{"[", "i", "]"}], "]"}], "[", 
              RowBox[{"[", "maxsamples", "]"}], "]"}], ",", "j"}], "]"}], 
           "}"}], ",", 
          RowBox[{"{", 
           RowBox[{"i", ",", "1", ",", 
            RowBox[{"Length", "[", "ngesundvec", "]"}]}], "}"}], ",", 
          RowBox[{"{", 
           RowBox[{"j", ",", "1", ",", "maxsamples"}], "}"}]}], "]"}]}], ";", 
       "\n", "\[IndentingNewLine]", "\n", 
       RowBox[{"MatrixForm", "[", 
        RowBox[{"resMonte", "[", 
         RowBox[{"[", "1", "]"}], "]"}], "]"}], ";", "\n", 
       RowBox[{"MatrixForm", "[", 
        RowBox[{"resMonte", "[", 
         RowBox[{"[", 
          RowBox[{"Length", "[", "ngesundvec", "]"}], "]"}], "]"}], "]"}], 
       ";", "\n", 
       RowBox[{"YoudenResVecSamplesOverGesund", "=", 
        RowBox[{"MatrixForm", "[", 
         RowBox[{"Table", "[", 
          RowBox[{
           RowBox[{
            RowBox[{
             RowBox[{"resMonte", "[", 
              RowBox[{"[", "j", "]"}], "]"}], "[", 
             RowBox[{"[", "i", "]"}], "]"}], "[", 
            RowBox[{"[", 
             RowBox[{"1", ",", "5"}], "]"}], "]"}], ",", 
           RowBox[{"{", 
            RowBox[{"j", ",", "1", ",", 
             RowBox[{"Length", "[", "ngesundvec", "]"}]}], "}"}], ",", 
           RowBox[{"{", 
            RowBox[{"i", ",", "1", ",", "maxsamples"}], "}"}]}], "]"}], 
         "]"}]}], ";", "\[IndentingNewLine]", 
       RowBox[{"ValueResVecSamplesOverGesund", "=", 
        RowBox[{"MatrixForm", "[", 
         RowBox[{"Table", "[", 
          RowBox[{
           RowBox[{
            RowBox[{
             RowBox[{"resMonte", "[", 
              RowBox[{"[", "j", "]"}], "]"}], "[", 
             RowBox[{"[", "i", "]"}], "]"}], "[", 
            RowBox[{"[", 
             RowBox[{"1", ",", "2"}], "]"}], "]"}], ",", 
           RowBox[{"{", 
            RowBox[{"j", ",", "1", ",", 
             RowBox[{"Length", "[", "ngesundvec", "]"}]}], "}"}], ",", 
           RowBox[{"{", 
            RowBox[{"i", ",", "1", ",", "maxsamples"}], "}"}]}], "]"}], 
         "]"}]}], ";", "\[IndentingNewLine]", 
       RowBox[{"SpecResVecSamplesOverGesund", "=", 
        RowBox[{"MatrixForm", "[", 
         RowBox[{"Table", "[", 
          RowBox[{
           RowBox[{
            RowBox[{
             RowBox[{"resMonte", "[", 
              RowBox[{"[", "j", "]"}], "]"}], "[", 
             RowBox[{"[", "i", "]"}], "]"}], "[", 
            RowBox[{"[", 
             RowBox[{"1", ",", "4"}], "]"}], "]"}], ",", 
           RowBox[{"{", 
            RowBox[{"j", ",", "1", ",", 
             RowBox[{"Length", "[", "ngesundvec", "]"}]}], "}"}], ",", 
           RowBox[{"{", 
            RowBox[{"i", ",", "1", ",", "maxsamples"}], "}"}]}], "]"}], 
         "]"}]}], ";", "\[IndentingNewLine]", 
       RowBox[{"SensResVecSamplesOverGesund", "=", 
        RowBox[{"MatrixForm", "[", 
         RowBox[{"Table", "[", 
          RowBox[{
           RowBox[{
            RowBox[{
             RowBox[{"resMonte", "[", 
              RowBox[{"[", "j", "]"}], "]"}], "[", 
             RowBox[{"[", "i", "]"}], "]"}], "[", 
            RowBox[{"[", 
             RowBox[{"1", ",", "3"}], "]"}], "]"}], ",", 
           RowBox[{"{", 
            RowBox[{"j", ",", "1", ",", 
             RowBox[{"Length", "[", "ngesundvec", "]"}]}], "}"}], ",", 
           RowBox[{"{", 
            RowBox[{"i", ",", "1", ",", "maxsamples"}], "}"}]}], "]"}], 
         "]"}]}], ";", "\[IndentingNewLine]", 
       RowBox[{"TransinfResVecSamplesOverGesund", "=", 
        RowBox[{"MatrixForm", "[", 
         RowBox[{"Table", "[", 
          RowBox[{
           RowBox[{
            RowBox[{
             RowBox[{"resMonte", "[", 
              RowBox[{"[", "j", "]"}], "]"}], "[", 
             RowBox[{"[", "i", "]"}], "]"}], "[", 
            RowBox[{"[", 
             RowBox[{"1", ",", "6"}], "]"}], "]"}], ",", 
           RowBox[{"{", 
            RowBox[{"j", ",", "1", ",", 
             RowBox[{"Length", "[", "ngesundvec", "]"}]}], "}"}], ",", 
           RowBox[{"{", 
            RowBox[{"i", ",", "1", ",", "maxsamples"}], "}"}]}], "]"}], 
         "]"}]}], ";", "\n", "\[IndentingNewLine]", 
       RowBox[{"alpha0ResVecSamplesOverGesund", "=", 
        RowBox[{"MatrixForm", "[", 
         RowBox[{"Table", "[", 
          RowBox[{
           RowBox[{
            RowBox[{
             RowBox[{"resMonte", "[", 
              RowBox[{"[", "j", "]"}], "]"}], "[", 
             RowBox[{"[", "i", "]"}], "]"}], "[", 
            RowBox[{"[", 
             RowBox[{"1", ",", "7"}], "]"}], "]"}], ",", 
           RowBox[{"{", 
            RowBox[{"j", ",", "1", ",", 
             RowBox[{"Length", "[", "ngesundvec", "]"}]}], "}"}], ",", 
           RowBox[{"{", 
            RowBox[{"i", ",", "1", ",", "maxsamples"}], "}"}]}], "]"}], 
         "]"}]}], ";", "\[IndentingNewLine]", 
       RowBox[{"alphasResVecSamplesOverGesund", "=", 
        RowBox[{"MatrixForm", "[", 
         RowBox[{"Table", "[", 
          RowBox[{
           RowBox[{
            RowBox[{
             RowBox[{"resMonte", "[", 
              RowBox[{"[", "j", "]"}], "]"}], "[", 
             RowBox[{"[", "i", "]"}], "]"}], "[", 
            RowBox[{"[", 
             RowBox[{"1", ",", "8"}], "]"}], "]"}], ",", 
           RowBox[{"{", 
            RowBox[{"j", ",", "1", ",", 
             RowBox[{"Length", "[", "ngesundvec", "]"}]}], "}"}], ",", 
           RowBox[{"{", 
            RowBox[{"i", ",", "1", ",", "maxsamples"}], "}"}]}], "]"}], 
         "]"}]}], ";", "\[IndentingNewLine]", 
       RowBox[{"alpha1ResVecSamplesOverGesund", "=", 
        RowBox[{"MatrixForm", "[", 
         RowBox[{"Table", "[", 
          RowBox[{
           RowBox[{
            RowBox[{
             RowBox[{"resMonte", "[", 
              RowBox[{"[", "j", "]"}], "]"}], "[", 
             RowBox[{"[", "i", "]"}], "]"}], "[", 
            RowBox[{"[", 
             RowBox[{"1", ",", "9"}], "]"}], "]"}], ",", 
           RowBox[{"{", 
            RowBox[{"j", ",", "1", ",", 
             RowBox[{"Length", "[", "ngesundvec", "]"}]}], "}"}], ",", 
           RowBox[{"{", 
            RowBox[{"i", ",", "1", ",", "maxsamples"}], "}"}]}], "]"}], 
         "]"}]}], ";", "\n", "\n", 
       RowBox[{"YoudenResSamplesA", " ", "=", " ", 
        RowBox[{
         RowBox[{
          RowBox[{"Table", "[", 
           RowBox[{
            RowBox[{
             RowBox[{
              RowBox[{"YoudenResVecSamplesOverGesund", "[", 
               RowBox[{"[", "1", "]"}], "]"}], "[", 
              RowBox[{"[", "j", "]"}], "]"}], "[", 
             RowBox[{"[", 
              RowBox[{"i", ",", "2"}], "]"}], "]"}], ",", 
            RowBox[{"{", 
             RowBox[{"i", ",", "1", ",", "maxsamples"}], "}"}], ",", 
            RowBox[{"{", 
             RowBox[{"j", ",", "1", ",", 
              RowBox[{"Length", "[", "ngesundvec", "]"}]}], "}"}]}], "]"}], 
          "\[Transpose]"}], " ", "//", "TraditionalForm"}]}], ";", 
       "\[IndentingNewLine]", 
       RowBox[{"YoudenResSamplesB", " ", "=", " ", 
        RowBox[{
         RowBox[{
          RowBox[{"Table", "[", 
           RowBox[{
            RowBox[{
             RowBox[{
              RowBox[{"YoudenResVecSamplesOverGesund", "[", 
               RowBox[{"[", "1", "]"}], "]"}], "[", 
              RowBox[{"[", "j", "]"}], "]"}], "[", 
             RowBox[{"[", 
              RowBox[{"i", ",", "3"}], "]"}], "]"}], ",", 
            RowBox[{"{", 
             RowBox[{"i", ",", "1", ",", "maxsamples"}], "}"}], ",", 
            RowBox[{"{", 
             RowBox[{"j", ",", "1", ",", 
              RowBox[{"Length", "[", "ngesundvec", "]"}]}], "}"}]}], "]"}], 
          "\[Transpose]"}], "//", "TraditionalForm"}]}], ";", 
       "\[IndentingNewLine]", 
       RowBox[{"YoudenResSamplesC", " ", "=", " ", 
        RowBox[{
         RowBox[{
          RowBox[{"Table", "[", 
           RowBox[{
            RowBox[{
             RowBox[{
              RowBox[{"YoudenResVecSamplesOverGesund", "[", 
               RowBox[{"[", "1", "]"}], "]"}], "[", 
              RowBox[{"[", "j", "]"}], "]"}], "[", 
             RowBox[{"[", 
              RowBox[{"i", ",", "4"}], "]"}], "]"}], ",", 
            RowBox[{"{", 
             RowBox[{"i", ",", "1", ",", "maxsamples"}], "}"}], ",", 
            RowBox[{"{", 
             RowBox[{"j", ",", "1", ",", 
              RowBox[{"Length", "[", "ngesundvec", "]"}]}], "}"}]}], "]"}], 
          "\[Transpose]"}], "//", "TraditionalForm"}]}], ";", 
       "\[IndentingNewLine]", 
       RowBox[{"YoudenResSamplesD", " ", "=", " ", 
        RowBox[{
         RowBox[{
          RowBox[{"Table", "[", 
           RowBox[{
            RowBox[{
             RowBox[{
              RowBox[{"YoudenResVecSamplesOverGesund", "[", 
               RowBox[{"[", "1", "]"}], "]"}], "[", 
              RowBox[{"[", "j", "]"}], "]"}], "[", 
             RowBox[{"[", 
              RowBox[{"i", ",", "5"}], "]"}], "]"}], ",", 
            RowBox[{"{", 
             RowBox[{"i", ",", "1", ",", "maxsamples"}], "}"}], ",", 
            RowBox[{"{", 
             RowBox[{"j", ",", "1", ",", 
              RowBox[{"Length", "[", "ngesundvec", "]"}]}], "}"}]}], "]"}], 
          "\[Transpose]"}], "//", "TraditionalForm"}]}], ";", 
       "\[IndentingNewLine]", "\n", 
       RowBox[{"alpha0ResSamplesD", " ", "=", " ", 
        RowBox[{
         RowBox[{
          RowBox[{"Table", "[", 
           RowBox[{
            RowBox[{
             RowBox[{
              RowBox[{"alpha0ResVecSamplesOverGesund", "[", 
               RowBox[{"[", "1", "]"}], "]"}], "[", 
              RowBox[{"[", "j", "]"}], "]"}], "[", 
             RowBox[{"[", 
              RowBox[{"i", ",", "5"}], "]"}], "]"}], ",", 
            RowBox[{"{", 
             RowBox[{"i", ",", "1", ",", "maxsamples"}], "}"}], ",", 
            RowBox[{"{", 
             RowBox[{"j", ",", "1", ",", 
              RowBox[{"Length", "[", "ngesundvec", "]"}]}], "}"}]}], "]"}], 
          "\[Transpose]"}], "//", "TraditionalForm"}]}], ";", 
       "\[IndentingNewLine]", 
       RowBox[{"alphasResSamplesD", " ", "=", " ", 
        RowBox[{
         RowBox[{
          RowBox[{"Table", "[", 
           RowBox[{
            RowBox[{
             RowBox[{
              RowBox[{"alphasResVecSamplesOverGesund", "[", 
               RowBox[{"[", "1", "]"}], "]"}], "[", 
              RowBox[{"[", "j", "]"}], "]"}], "[", 
             RowBox[{"[", 
              RowBox[{"i", ",", "5"}], "]"}], "]"}], ",", 
            RowBox[{"{", 
             RowBox[{"i", ",", "1", ",", "maxsamples"}], "}"}], ",", 
            RowBox[{"{", 
             RowBox[{"j", ",", "1", ",", 
              RowBox[{"Length", "[", "ngesundvec", "]"}]}], "}"}]}], "]"}], 
          "\[Transpose]"}], "//", "TraditionalForm"}]}], ";", 
       "\[IndentingNewLine]", 
       RowBox[{"alpha1ResSamplesD", " ", "=", " ", 
        RowBox[{
         RowBox[{
          RowBox[{"Table", "[", 
           RowBox[{
            RowBox[{
             RowBox[{
              RowBox[{"alpha1ResVecSamplesOverGesund", "[", 
               RowBox[{"[", "1", "]"}], "]"}], "[", 
              RowBox[{"[", "j", "]"}], "]"}], "[", 
             RowBox[{"[", 
              RowBox[{"i", ",", "5"}], "]"}], "]"}], ",", 
            RowBox[{"{", 
             RowBox[{"i", ",", "1", ",", "maxsamples"}], "}"}], ",", 
            RowBox[{"{", 
             RowBox[{"j", ",", "1", ",", 
              RowBox[{"Length", "[", "ngesundvec", "]"}]}], "}"}]}], "]"}], 
          "\[Transpose]"}], "//", "TraditionalForm"}]}], ";", "\n", 
       RowBox[{"ValueResSamplesA", " ", "=", " ", 
        RowBox[{
         RowBox[{"Table", "[", 
          RowBox[{
           RowBox[{
            RowBox[{
             RowBox[{"ValueResVecSamplesOverGesund", "[", 
              RowBox[{"[", "1", "]"}], "]"}], "[", 
             RowBox[{"[", "j", "]"}], "]"}], "[", 
            RowBox[{"[", 
             RowBox[{"i", ",", "2"}], "]"}], "]"}], ",", 
           RowBox[{"{", 
            RowBox[{"i", ",", "1", ",", "maxsamples"}], "}"}], ",", 
           RowBox[{"{", 
            RowBox[{"j", ",", "1", ",", 
             RowBox[{"Length", "[", "ngesundvec", "]"}]}], "}"}]}], "]"}], 
         "\[Transpose]"}]}], " ", ";", "\[IndentingNewLine]", 
       RowBox[{"SpecResSamplesA", " ", "=", " ", 
        RowBox[{
         RowBox[{
          RowBox[{"Table", "[", 
           RowBox[{
            RowBox[{
             RowBox[{
              RowBox[{"SpecResVecSamplesOverGesund", "[", 
               RowBox[{"[", "1", "]"}], "]"}], "[", 
              RowBox[{"[", "j", "]"}], "]"}], "[", 
             RowBox[{"[", 
              RowBox[{"i", ",", "2"}], "]"}], "]"}], ",", 
            RowBox[{"{", 
             RowBox[{"i", ",", "1", ",", "maxsamples"}], "}"}], ",", 
            RowBox[{"{", 
             RowBox[{"j", ",", "1", ",", 
              RowBox[{"Length", "[", "ngesundvec", "]"}]}], "}"}]}], "]"}], 
          "\[Transpose]"}], "//", " ", "TraditionalForm"}]}], " ", ";", 
       "\[IndentingNewLine]", 
       RowBox[{"SensResSamplesA", " ", "=", " ", 
        RowBox[{
         RowBox[{
          RowBox[{"Table", "[", 
           RowBox[{
            RowBox[{
             RowBox[{
              RowBox[{"SensResVecSamplesOverGesund", "[", 
               RowBox[{"[", "1", "]"}], "]"}], "[", 
              RowBox[{"[", "j", "]"}], "]"}], "[", 
             RowBox[{"[", 
              RowBox[{"i", ",", "2"}], "]"}], "]"}], ",", 
            RowBox[{"{", 
             RowBox[{"i", ",", "1", ",", "maxsamples"}], "}"}], ",", 
            RowBox[{"{", 
             RowBox[{"j", ",", "1", ",", 
              RowBox[{"Length", "[", "ngesundvec", "]"}]}], "}"}]}], "]"}], 
          "\[Transpose]"}], "//", " ", "TraditionalForm"}]}], " ", ";", 
       "\[IndentingNewLine]", 
       RowBox[{"TransinfResSamplesA", " ", "=", " ", 
        RowBox[{
         RowBox[{
          RowBox[{"Table", "[", 
           RowBox[{
            RowBox[{
             RowBox[{
              RowBox[{"TransinfResVecSamplesOverGesund", "[", 
               RowBox[{"[", "1", "]"}], "]"}], "[", 
              RowBox[{"[", "j", "]"}], "]"}], "[", 
             RowBox[{"[", 
              RowBox[{"i", ",", "2"}], "]"}], "]"}], ",", 
            RowBox[{"{", 
             RowBox[{"i", ",", "1", ",", "maxsamples"}], "}"}], ",", 
            RowBox[{"{", 
             RowBox[{"j", ",", "1", ",", 
              RowBox[{"Length", "[", "ngesundvec", "]"}]}], "}"}]}], "]"}], 
          "\[Transpose]"}], "//", " ", "TraditionalForm"}]}], " ", ";", 
       "\[IndentingNewLine]", 
       RowBox[{"ValueResSamplesB", " ", "=", " ", 
        RowBox[{
         RowBox[{"Table", "[", 
          RowBox[{
           RowBox[{
            RowBox[{
             RowBox[{"ValueResVecSamplesOverGesund", "[", 
              RowBox[{"[", "1", "]"}], "]"}], "[", 
             RowBox[{"[", "j", "]"}], "]"}], "[", 
            RowBox[{"[", 
             RowBox[{"i", ",", "3"}], "]"}], "]"}], ",", 
           RowBox[{"{", 
            RowBox[{"i", ",", "1", ",", "maxsamples"}], "}"}], ",", 
           RowBox[{"{", 
            RowBox[{"j", ",", "1", ",", 
             RowBox[{"Length", "[", "ngesundvec", "]"}]}], "}"}]}], "]"}], 
         "\[Transpose]"}]}], " ", ";", "\[IndentingNewLine]", 
       RowBox[{"SpecResSamplesB", " ", "=", " ", 
        RowBox[{
         RowBox[{
          RowBox[{"Table", "[", 
           RowBox[{
            RowBox[{
             RowBox[{
              RowBox[{"SpecResVecSamplesOverGesund", "[", 
               RowBox[{"[", "1", "]"}], "]"}], "[", 
              RowBox[{"[", "j", "]"}], "]"}], "[", 
             RowBox[{"[", 
              RowBox[{"i", ",", "3"}], "]"}], "]"}], ",", 
            RowBox[{"{", 
             RowBox[{"i", ",", "1", ",", "maxsamples"}], "}"}], ",", 
            RowBox[{"{", 
             RowBox[{"j", ",", "1", ",", 
              RowBox[{"Length", "[", "ngesundvec", "]"}]}], "}"}]}], "]"}], 
          "\[Transpose]"}], "//", " ", "TraditionalForm"}]}], " ", ";", 
       "\[IndentingNewLine]", 
       RowBox[{"SensResSamplesB", " ", "=", " ", 
        RowBox[{
         RowBox[{
          RowBox[{"Table", "[", 
           RowBox[{
            RowBox[{
             RowBox[{
              RowBox[{"SensResVecSamplesOverGesund", "[", 
               RowBox[{"[", "1", "]"}], "]"}], "[", 
              RowBox[{"[", "j", "]"}], "]"}], "[", 
             RowBox[{"[", 
              RowBox[{"i", ",", "3"}], "]"}], "]"}], ",", 
            RowBox[{"{", 
             RowBox[{"i", ",", "1", ",", "maxsamples"}], "}"}], ",", 
            RowBox[{"{", 
             RowBox[{"j", ",", "1", ",", 
              RowBox[{"Length", "[", "ngesundvec", "]"}]}], "}"}]}], "]"}], 
          "\[Transpose]"}], "//", " ", "TraditionalForm"}]}], " ", ";", 
       "\[IndentingNewLine]", 
       RowBox[{"TransinfResSamplesB", " ", "=", " ", 
        RowBox[{
         RowBox[{
          RowBox[{"Table", "[", 
           RowBox[{
            RowBox[{
             RowBox[{
              RowBox[{"TransinfResVecSamplesOverGesund", "[", 
               RowBox[{"[", "1", "]"}], "]"}], "[", 
              RowBox[{"[", "j", "]"}], "]"}], "[", 
             RowBox[{"[", 
              RowBox[{"i", ",", "3"}], "]"}], "]"}], ",", 
            RowBox[{"{", 
             RowBox[{"i", ",", "1", ",", "maxsamples"}], "}"}], ",", 
            RowBox[{"{", 
             RowBox[{"j", ",", "1", ",", 
              RowBox[{"Length", "[", "ngesundvec", "]"}]}], "}"}]}], "]"}], 
          "\[Transpose]"}], "//", " ", "TraditionalForm"}]}], " ", ";", 
       "\[IndentingNewLine]", 
       RowBox[{"ValueResSamplesC", " ", "=", " ", 
        RowBox[{
         RowBox[{"Table", "[", 
          RowBox[{
           RowBox[{
            RowBox[{
             RowBox[{"ValueResVecSamplesOverGesund", "[", 
              RowBox[{"[", "1", "]"}], "]"}], "[", 
             RowBox[{"[", "j", "]"}], "]"}], "[", 
            RowBox[{"[", 
             RowBox[{"i", ",", "4"}], "]"}], "]"}], ",", 
           RowBox[{"{", 
            RowBox[{"i", ",", "1", ",", "maxsamples"}], "}"}], ",", 
           RowBox[{"{", 
            RowBox[{"j", ",", "1", ",", 
             RowBox[{"Length", "[", "ngesundvec", "]"}]}], "}"}]}], "]"}], 
         "\[Transpose]"}]}], " ", ";", "\[IndentingNewLine]", 
       RowBox[{"SpecResSamplesC", " ", "=", " ", 
        RowBox[{
         RowBox[{
          RowBox[{"Table", "[", 
           RowBox[{
            RowBox[{
             RowBox[{
              RowBox[{"SpecResVecSamplesOverGesund", "[", 
               RowBox[{"[", "1", "]"}], "]"}], "[", 
              RowBox[{"[", "j", "]"}], "]"}], "[", 
             RowBox[{"[", 
              RowBox[{"i", ",", "4"}], "]"}], "]"}], ",", 
            RowBox[{"{", 
             RowBox[{"i", ",", "1", ",", "maxsamples"}], "}"}], ",", 
            RowBox[{"{", 
             RowBox[{"j", ",", "1", ",", 
              RowBox[{"Length", "[", "ngesundvec", "]"}]}], "}"}]}], "]"}], 
          "\[Transpose]"}], "//", " ", "TraditionalForm"}]}], " ", ";", 
       "\[IndentingNewLine]", 
       RowBox[{"SensResSamplesC", " ", "=", " ", 
        RowBox[{
         RowBox[{
          RowBox[{"Table", "[", 
           RowBox[{
            RowBox[{
             RowBox[{
              RowBox[{"SensResVecSamplesOverGesund", "[", 
               RowBox[{"[", "1", "]"}], "]"}], "[", 
              RowBox[{"[", "j", "]"}], "]"}], "[", 
             RowBox[{"[", 
              RowBox[{"i", ",", "4"}], "]"}], "]"}], ",", 
            RowBox[{"{", 
             RowBox[{"i", ",", "1", ",", "maxsamples"}], "}"}], ",", 
            RowBox[{"{", 
             RowBox[{"j", ",", "1", ",", 
              RowBox[{"Length", "[", "ngesundvec", "]"}]}], "}"}]}], "]"}], 
          "\[Transpose]"}], "//", " ", "TraditionalForm"}]}], " ", ";", 
       "\[IndentingNewLine]", 
       RowBox[{"TransinfResSamplesC", " ", "=", " ", 
        RowBox[{
         RowBox[{
          RowBox[{"Table", "[", 
           RowBox[{
            RowBox[{
             RowBox[{
              RowBox[{"TransinfResVecSamplesOverGesund", "[", 
               RowBox[{"[", "1", "]"}], "]"}], "[", 
              RowBox[{"[", "j", "]"}], "]"}], "[", 
             RowBox[{"[", 
              RowBox[{"i", ",", "4"}], "]"}], "]"}], ",", 
            RowBox[{"{", 
             RowBox[{"i", ",", "1", ",", "maxsamples"}], "}"}], ",", 
            RowBox[{"{", 
             RowBox[{"j", ",", "1", ",", 
              RowBox[{"Length", "[", "ngesundvec", "]"}]}], "}"}]}], "]"}], 
          "\[Transpose]"}], "//", " ", "TraditionalForm"}]}], " ", ";", 
       "\[IndentingNewLine]", 
       RowBox[{"ValueResSamplesD", " ", "=", " ", 
        RowBox[{
         RowBox[{"Table", "[", 
          RowBox[{
           RowBox[{
            RowBox[{
             RowBox[{"ValueResVecSamplesOverGesund", "[", 
              RowBox[{"[", "1", "]"}], "]"}], "[", 
             RowBox[{"[", "j", "]"}], "]"}], "[", 
            RowBox[{"[", 
             RowBox[{"i", ",", "5"}], "]"}], "]"}], ",", 
           RowBox[{"{", 
            RowBox[{"i", ",", "1", ",", "maxsamples"}], "}"}], ",", 
           RowBox[{"{", 
            RowBox[{"j", ",", "1", ",", 
             RowBox[{"Length", "[", "ngesundvec", "]"}]}], "}"}]}], "]"}], 
         "\[Transpose]"}]}], " ", ";", "\[IndentingNewLine]", 
       RowBox[{"SpecResSamplesD", " ", "=", " ", 
        RowBox[{
         RowBox[{
          RowBox[{"Table", "[", 
           RowBox[{
            RowBox[{
             RowBox[{
              RowBox[{"SpecResVecSamplesOverGesund", "[", 
               RowBox[{"[", "1", "]"}], "]"}], "[", 
              RowBox[{"[", "j", "]"}], "]"}], "[", 
             RowBox[{"[", 
              RowBox[{"i", ",", "5"}], "]"}], "]"}], ",", 
            RowBox[{"{", 
             RowBox[{"i", ",", "1", ",", "maxsamples"}], "}"}], ",", 
            RowBox[{"{", 
             RowBox[{"j", ",", "1", ",", 
              RowBox[{"Length", "[", "ngesundvec", "]"}]}], "}"}]}], "]"}], 
          "\[Transpose]"}], "//", " ", "TraditionalForm"}]}], " ", ";", 
       "\[IndentingNewLine]", 
       RowBox[{"SensResSamplesD", " ", "=", " ", 
        RowBox[{
         RowBox[{
          RowBox[{"Table", "[", 
           RowBox[{
            RowBox[{
             RowBox[{
              RowBox[{"SensResVecSamplesOverGesund", "[", 
               RowBox[{"[", "1", "]"}], "]"}], "[", 
              RowBox[{"[", "j", "]"}], "]"}], "[", 
             RowBox[{"[", 
              RowBox[{"i", ",", "5"}], "]"}], "]"}], ",", 
            RowBox[{"{", 
             RowBox[{"i", ",", "1", ",", "maxsamples"}], "}"}], ",", 
            RowBox[{"{", 
             RowBox[{"j", ",", "1", ",", 
              RowBox[{"Length", "[", "ngesundvec", "]"}]}], "}"}]}], "]"}], 
          "\[Transpose]"}], "//", " ", "TraditionalForm"}]}], " ", ";", 
       "\[IndentingNewLine]", 
       RowBox[{"TransinfResSamplesD", " ", "=", " ", 
        RowBox[{
         RowBox[{
          RowBox[{"Table", "[", 
           RowBox[{
            RowBox[{
             RowBox[{
              RowBox[{"TransinfResVecSamplesOverGesund", "[", 
               RowBox[{"[", "1", "]"}], "]"}], "[", 
              RowBox[{"[", "j", "]"}], "]"}], "[", 
             RowBox[{"[", 
              RowBox[{"i", ",", "5"}], "]"}], "]"}], ",", 
            RowBox[{"{", 
             RowBox[{"i", ",", "1", ",", "maxsamples"}], "}"}], ",", 
            RowBox[{"{", 
             RowBox[{"j", ",", "1", ",", 
              RowBox[{"Length", "[", "ngesundvec", "]"}]}], "}"}]}], "]"}], 
          "\[Transpose]"}], "//", " ", "TraditionalForm"}]}], " ", ";", "\n", 
       RowBox[{
        RowBox[{"addinfo", "[", 
         RowBox[{
          RowBox[{"ValueResSamplesA", "\[Transpose]"}], ",", 
          "\"\<Value for Algo A\>\""}], "]"}], "//", " ", "TraditionalForm"}],
        ";", "\[IndentingNewLine]", 
       RowBox[{
        RowBox[{"addinfo", "[", 
         RowBox[{
          RowBox[{"ValueResSamplesB", "\[Transpose]"}], ",", 
          "\"\<Value for Algo B\>\""}], "]"}], "//", " ", "TraditionalForm"}],
        ";", "\[IndentingNewLine]", 
       RowBox[{
        RowBox[{"addinfo", "[", 
         RowBox[{
          RowBox[{"ValueResSamplesC", "\[Transpose]"}], ",", 
          "\"\<Value for Algo C\>\""}], "]"}], "//", " ", "TraditionalForm"}],
        ";", "\[IndentingNewLine]", 
       RowBox[{
        RowBox[{"addinfo", "[", 
         RowBox[{
          RowBox[{"ValueResSamplesD", "\[Transpose]"}], ",", 
          "\"\<Value for Algo D\>\""}], "]"}], "//", " ", "TraditionalForm"}],
        ";", "\n", 
       RowBox[{"ValueResSamplesA", " ", "=", 
        RowBox[{"ValueResSamplesA", "  ", "//", " ", "TraditionalForm"}]}], 
       ";", "\[IndentingNewLine]", 
       RowBox[{"ValueResSamplesB", " ", "=", " ", 
        RowBox[{"ValueResSamplesB", " ", "//", " ", "TraditionalForm"}]}], 
       ";", "\[IndentingNewLine]", 
       RowBox[{"ValueResSamplesC", " ", "=", " ", 
        RowBox[{"ValueResSamplesC", "  ", "//", " ", "TraditionalForm"}]}], 
       ";", "\[IndentingNewLine]", 
       RowBox[{"ValueResSamplesD", " ", "=", " ", 
        RowBox[{"ValueResSamplesD", "  ", "//", " ", "TraditionalForm"}]}], 
       ";", "\n", 
       RowBox[{"ValueMeanOverGesundA", " ", "=", " ", 
        RowBox[{"Table", "[", 
         RowBox[{
          RowBox[{"Mean", "[", 
           RowBox[{"Flatten", "[", 
            RowBox[{
             RowBox[{"ValueResSamplesA", "[", 
              RowBox[{"[", "1", "]"}], "]"}], "[", 
             RowBox[{"[", "j", "]"}], "]"}], "]"}], "]"}], ",", 
          RowBox[{"{", 
           RowBox[{"j", ",", "1", ",", 
            RowBox[{"Length", "[", "ngesundvec", "]"}]}], "}"}]}], "]"}]}], 
       ";", "\[IndentingNewLine]", 
       RowBox[{"ValueMeanOverGesundB", " ", "=", " ", 
        RowBox[{"Table", "[", 
         RowBox[{
          RowBox[{"Mean", "[", 
           RowBox[{"Flatten", "[", 
            RowBox[{
             RowBox[{"ValueResSamplesB", "[", 
              RowBox[{"[", "1", "]"}], "]"}], "[", 
             RowBox[{"[", "j", "]"}], "]"}], "]"}], "]"}], ",", 
          RowBox[{"{", 
           RowBox[{"j", ",", "1", ",", 
            RowBox[{"Length", "[", "ngesundvec", "]"}]}], "}"}]}], "]"}]}], 
       ";", "\[IndentingNewLine]", 
       RowBox[{"ValueMeanOverGesundC", " ", "=", " ", 
        RowBox[{"Table", "[", 
         RowBox[{
          RowBox[{"Mean", "[", 
           RowBox[{"Flatten", "[", 
            RowBox[{
             RowBox[{"ValueResSamplesC", "[", 
              RowBox[{"[", "1", "]"}], "]"}], "[", 
             RowBox[{"[", "j", "]"}], "]"}], "]"}], "]"}], ",", 
          RowBox[{"{", 
           RowBox[{"j", ",", "1", ",", 
            RowBox[{"Length", "[", "ngesundvec", "]"}]}], "}"}]}], "]"}]}], 
       ";", "\[IndentingNewLine]", 
       RowBox[{"ValueMeanOverGesundD", " ", "=", " ", 
        RowBox[{"Table", "[", 
         RowBox[{
          RowBox[{"Mean", "[", 
           RowBox[{"Flatten", "[", 
            RowBox[{
             RowBox[{"ValueResSamplesD", "[", 
              RowBox[{"[", "1", "]"}], "]"}], "[", 
             RowBox[{"[", "j", "]"}], "]"}], "]"}], "]"}], ",", 
          RowBox[{"{", 
           RowBox[{"j", ",", "1", ",", 
            RowBox[{"Length", "[", "ngesundvec", "]"}]}], "}"}]}], "]"}]}], 
       ";", "\n", 
       RowBox[{"SpecMeanOverGesundA", " ", "=", " ", 
        RowBox[{"Table", "[", 
         RowBox[{
          RowBox[{"Mean", "[", 
           RowBox[{"Flatten", "[", 
            RowBox[{
             RowBox[{"SpecResSamplesA", "[", 
              RowBox[{"[", "1", "]"}], "]"}], "[", 
             RowBox[{"[", "j", "]"}], "]"}], "]"}], "]"}], ",", 
          RowBox[{"{", 
           RowBox[{"j", ",", "1", ",", 
            RowBox[{"Length", "[", "ngesundvec", "]"}]}], "}"}]}], "]"}]}], 
       ";", "\[IndentingNewLine]", 
       RowBox[{"SpecMeanOverGesundB", " ", "=", " ", 
        RowBox[{"Table", "[", 
         RowBox[{
          RowBox[{"Mean", "[", 
           RowBox[{"Flatten", "[", 
            RowBox[{
             RowBox[{"SpecResSamplesB", "[", 
              RowBox[{"[", "1", "]"}], "]"}], "[", 
             RowBox[{"[", "j", "]"}], "]"}], "]"}], "]"}], ",", 
          RowBox[{"{", 
           RowBox[{"j", ",", "1", ",", 
            RowBox[{"Length", "[", "ngesundvec", "]"}]}], "}"}]}], "]"}]}], 
       ";", "\[IndentingNewLine]", 
       RowBox[{"SpecMeanOverGesundC", " ", "=", " ", 
        RowBox[{"Table", "[", 
         RowBox[{
          RowBox[{"Mean", "[", 
           RowBox[{"Flatten", "[", 
            RowBox[{
             RowBox[{"SpecResSamplesC", "[", 
              RowBox[{"[", "1", "]"}], "]"}], "[", 
             RowBox[{"[", "j", "]"}], "]"}], "]"}], "]"}], ",", 
          RowBox[{"{", 
           RowBox[{"j", ",", "1", ",", 
            RowBox[{"Length", "[", "ngesundvec", "]"}]}], "}"}]}], "]"}]}], 
       ";", "\[IndentingNewLine]", 
       RowBox[{"SpecMeanOverGesundD", " ", "=", " ", 
        RowBox[{"Table", "[", 
         RowBox[{
          RowBox[{"Mean", "[", 
           RowBox[{"Flatten", "[", 
            RowBox[{
             RowBox[{"SpecResSamplesD", "[", 
              RowBox[{"[", "1", "]"}], "]"}], "[", 
             RowBox[{"[", "j", "]"}], "]"}], "]"}], "]"}], ",", 
          RowBox[{"{", 
           RowBox[{"j", ",", "1", ",", 
            RowBox[{"Length", "[", "ngesundvec", "]"}]}], "}"}]}], "]"}]}], 
       ";", "\[IndentingNewLine]", 
       RowBox[{"TransinfMeanOverGesundA", " ", "=", " ", 
        RowBox[{"Table", "[", 
         RowBox[{
          RowBox[{"Mean", "[", 
           RowBox[{"Flatten", "[", 
            RowBox[{
             RowBox[{"TransinfResSamplesA", "[", 
              RowBox[{"[", "1", "]"}], "]"}], "[", 
             RowBox[{"[", "j", "]"}], "]"}], "]"}], "]"}], ",", 
          RowBox[{"{", 
           RowBox[{"j", ",", "1", ",", 
            RowBox[{"Length", "[", "ngesundvec", "]"}]}], "}"}]}], "]"}]}], 
       ";", "\[IndentingNewLine]", 
       RowBox[{"TransinfMeanOverGesundB", " ", "=", " ", 
        RowBox[{"Table", "[", 
         RowBox[{
          RowBox[{"Mean", "[", 
           RowBox[{"Flatten", "[", 
            RowBox[{
             RowBox[{"TransinfResSamplesB", "[", 
              RowBox[{"[", "1", "]"}], "]"}], "[", 
             RowBox[{"[", "j", "]"}], "]"}], "]"}], "]"}], ",", 
          RowBox[{"{", 
           RowBox[{"j", ",", "1", ",", 
            RowBox[{"Length", "[", "ngesundvec", "]"}]}], "}"}]}], "]"}]}], 
       ";", "\[IndentingNewLine]", 
       RowBox[{"TransinfMeanOverGesundC", " ", "=", " ", 
        RowBox[{"Table", "[", 
         RowBox[{
          RowBox[{"Mean", "[", 
           RowBox[{"Flatten", "[", 
            RowBox[{
             RowBox[{"TransinfResSamplesC", "[", 
              RowBox[{"[", "1", "]"}], "]"}], "[", 
             RowBox[{"[", "j", "]"}], "]"}], "]"}], "]"}], ",", 
          RowBox[{"{", 
           RowBox[{"j", ",", "1", ",", 
            RowBox[{"Length", "[", "ngesundvec", "]"}]}], "}"}]}], "]"}]}], 
       ";", "\[IndentingNewLine]", 
       RowBox[{"TransinfMeanOverGesundD", " ", "=", " ", 
        RowBox[{"Table", "[", 
         RowBox[{
          RowBox[{"Mean", "[", 
           RowBox[{"Flatten", "[", 
            RowBox[{
             RowBox[{"TransinfResSamplesD", "[", 
              RowBox[{"[", "1", "]"}], "]"}], "[", 
             RowBox[{"[", "j", "]"}], "]"}], "]"}], "]"}], ",", 
          RowBox[{"{", 
           RowBox[{"j", ",", "1", ",", 
            RowBox[{"Length", "[", "ngesundvec", "]"}]}], "}"}]}], "]"}]}], 
       ";", "\n", 
       RowBox[{"SensMeanOverGesundA", " ", "=", " ", 
        RowBox[{"Table", "[", 
         RowBox[{
          RowBox[{"Mean", "[", 
           RowBox[{"Flatten", "[", 
            RowBox[{
             RowBox[{"SensResSamplesA", "[", 
              RowBox[{"[", "1", "]"}], "]"}], "[", 
             RowBox[{"[", "j", "]"}], "]"}], "]"}], "]"}], ",", 
          RowBox[{"{", 
           RowBox[{"j", ",", "1", ",", 
            RowBox[{"Length", "[", "ngesundvec", "]"}]}], "}"}]}], "]"}]}], 
       ";", "\[IndentingNewLine]", 
       RowBox[{"SensMeanOverGesundB", " ", "=", " ", 
        RowBox[{"Table", "[", 
         RowBox[{
          RowBox[{"Mean", "[", 
           RowBox[{"Flatten", "[", 
            RowBox[{
             RowBox[{"SensResSamplesB", "[", 
              RowBox[{"[", "1", "]"}], "]"}], "[", 
             RowBox[{"[", "j", "]"}], "]"}], "]"}], "]"}], ",", 
          RowBox[{"{", 
           RowBox[{"j", ",", "1", ",", 
            RowBox[{"Length", "[", "ngesundvec", "]"}]}], "}"}]}], "]"}]}], 
       ";", "\[IndentingNewLine]", 
       RowBox[{"SensMeanOverGesundC", " ", "=", " ", 
        RowBox[{"Table", "[", 
         RowBox[{
          RowBox[{"Mean", "[", 
           RowBox[{"Flatten", "[", 
            RowBox[{
             RowBox[{"SensResSamplesC", "[", 
              RowBox[{"[", "1", "]"}], "]"}], "[", 
             RowBox[{"[", "j", "]"}], "]"}], "]"}], "]"}], ",", 
          RowBox[{"{", 
           RowBox[{"j", ",", "1", ",", 
            RowBox[{"Length", "[", "ngesundvec", "]"}]}], "}"}]}], "]"}]}], 
       ";", "\[IndentingNewLine]", 
       RowBox[{"SensMeanOverGesundD", " ", "=", " ", 
        RowBox[{"Table", "[", 
         RowBox[{
          RowBox[{"Mean", "[", 
           RowBox[{"Flatten", "[", 
            RowBox[{
             RowBox[{"SensResSamplesD", "[", 
              RowBox[{"[", "1", "]"}], "]"}], "[", 
             RowBox[{"[", "j", "]"}], "]"}], "]"}], "]"}], ",", 
          RowBox[{"{", 
           RowBox[{"j", ",", "1", ",", 
            RowBox[{"Length", "[", "ngesundvec", "]"}]}], "}"}]}], "]"}]}], 
       ";", "\[IndentingNewLine]", 
       RowBox[{"YoudenMeanOverGesundA", " ", "=", " ", 
        RowBox[{"Table", "[", 
         RowBox[{
          RowBox[{"Mean", "[", 
           RowBox[{"Flatten", "[", 
            RowBox[{
             RowBox[{"YoudenResSamplesA", "[", 
              RowBox[{"[", "1", "]"}], "]"}], "[", 
             RowBox[{"[", "j", "]"}], "]"}], "]"}], "]"}], ",", 
          RowBox[{"{", 
           RowBox[{"j", ",", "1", ",", 
            RowBox[{"Length", "[", "ngesundvec", "]"}]}], "}"}]}], "]"}]}], 
       ";", "\n", 
       RowBox[{"YoudenMeanOverGesundB", " ", "=", " ", 
        RowBox[{"Table", "[", 
         RowBox[{
          RowBox[{"Mean", "[", 
           RowBox[{"Flatten", "[", 
            RowBox[{
             RowBox[{"YoudenResSamplesB", "[", 
              RowBox[{"[", "1", "]"}], "]"}], "[", 
             RowBox[{"[", "j", "]"}], "]"}], "]"}], "]"}], ",", 
          RowBox[{"{", 
           RowBox[{"j", ",", "1", ",", 
            RowBox[{"Length", "[", "ngesundvec", "]"}]}], "}"}]}], "]"}]}], 
       ";", "\[IndentingNewLine]", 
       RowBox[{"YoudenMeanOverGesundC", " ", "=", " ", 
        RowBox[{"Table", "[", 
         RowBox[{
          RowBox[{"Mean", "[", 
           RowBox[{"Flatten", "[", 
            RowBox[{
             RowBox[{"YoudenResSamplesC", "[", 
              RowBox[{"[", "1", "]"}], "]"}], "[", 
             RowBox[{"[", "j", "]"}], "]"}], "]"}], "]"}], ",", 
          RowBox[{"{", 
           RowBox[{"j", ",", "1", ",", 
            RowBox[{"Length", "[", "ngesundvec", "]"}]}], "}"}]}], "]"}]}], 
       ";", "\[IndentingNewLine]", 
       RowBox[{"YoudenMeanOverGesundD", " ", "=", " ", 
        RowBox[{"Table", "[", 
         RowBox[{
          RowBox[{"Mean", "[", 
           RowBox[{"Flatten", "[", 
            RowBox[{
             RowBox[{"YoudenResSamplesD", "[", 
              RowBox[{"[", "1", "]"}], "]"}], "[", 
             RowBox[{"[", "j", "]"}], "]"}], "]"}], "]"}], ",", 
          RowBox[{"{", 
           RowBox[{"j", ",", "1", ",", 
            RowBox[{"Length", "[", "ngesundvec", "]"}]}], "}"}]}], "]"}]}], 
       ";", "\[IndentingNewLine]", 
       RowBox[{"alpha0MeanOverGesundD", " ", "=", " ", 
        RowBox[{"Table", "[", 
         RowBox[{
          RowBox[{"Mean", "[", 
           RowBox[{"Flatten", "[", 
            RowBox[{
             RowBox[{"alpha0ResSamplesD", "[", 
              RowBox[{"[", "1", "]"}], "]"}], "[", 
             RowBox[{"[", "j", "]"}], "]"}], "]"}], "]"}], ",", 
          RowBox[{"{", 
           RowBox[{"j", ",", "1", ",", 
            RowBox[{"Length", "[", "ngesundvec", "]"}]}], "}"}]}], "]"}]}], 
       ";", "\[IndentingNewLine]", 
       RowBox[{"alphasMeanOverGesundD", " ", "=", " ", 
        RowBox[{"Table", "[", 
         RowBox[{
          RowBox[{"Mean", "[", 
           RowBox[{"Flatten", "[", 
            RowBox[{
             RowBox[{"alphasResSamplesD", "[", 
              RowBox[{"[", "1", "]"}], "]"}], "[", 
             RowBox[{"[", "j", "]"}], "]"}], "]"}], "]"}], ",", 
          RowBox[{"{", 
           RowBox[{"j", ",", "1", ",", 
            RowBox[{"Length", "[", "ngesundvec", "]"}]}], "}"}]}], "]"}]}], 
       ";", "\[IndentingNewLine]", 
       RowBox[{"alpha1MeanOverGesundD", " ", "=", " ", 
        RowBox[{"Table", "[", 
         RowBox[{
          RowBox[{"Mean", "[", 
           RowBox[{"Flatten", "[", 
            RowBox[{
             RowBox[{"alpha1ResSamplesD", "[", 
              RowBox[{"[", "1", "]"}], "]"}], "[", 
             RowBox[{"[", "j", "]"}], "]"}], "]"}], "]"}], ",", 
          RowBox[{"{", 
           RowBox[{"j", ",", "1", ",", 
            RowBox[{"Length", "[", "ngesundvec", "]"}]}], "}"}]}], "]"}]}], 
       ";", "\[IndentingNewLine]", 
       RowBox[{"ValueSDevOverGesundA", " ", "=", " ", 
        RowBox[{"Table", "[", 
         RowBox[{
          RowBox[{"StandardDeviation", "[", 
           RowBox[{"Flatten", "[", 
            RowBox[{
             RowBox[{"ValueResSamplesA", "[", 
              RowBox[{"[", "1", "]"}], "]"}], "[", 
             RowBox[{"[", "j", "]"}], "]"}], "]"}], "]"}], ",", 
          RowBox[{"{", 
           RowBox[{"j", ",", "1", ",", 
            RowBox[{"Length", "[", "ngesundvec", "]"}]}], "}"}]}], "]"}]}], 
       ";", "\[IndentingNewLine]", 
       RowBox[{"ValueSDevOverGesundB", " ", "=", " ", 
        RowBox[{"Table", "[", 
         RowBox[{
          RowBox[{"StandardDeviation", "[", 
           RowBox[{"Flatten", "[", 
            RowBox[{
             RowBox[{"ValueResSamplesB", "[", 
              RowBox[{"[", "1", "]"}], "]"}], "[", 
             RowBox[{"[", "j", "]"}], "]"}], "]"}], "]"}], ",", 
          RowBox[{"{", 
           RowBox[{"j", ",", "1", ",", 
            RowBox[{"Length", "[", "ngesundvec", "]"}]}], "}"}]}], "]"}]}], 
       ";", "\[IndentingNewLine]", 
       RowBox[{"ValueSDevOverGesundC", " ", "=", " ", 
        RowBox[{"Table", "[", 
         RowBox[{
          RowBox[{"StandardDeviation", "[", 
           RowBox[{"Flatten", "[", 
            RowBox[{
             RowBox[{"ValueResSamplesC", "[", 
              RowBox[{"[", "1", "]"}], "]"}], "[", 
             RowBox[{"[", "j", "]"}], "]"}], "]"}], "]"}], ",", 
          RowBox[{"{", 
           RowBox[{"j", ",", "1", ",", 
            RowBox[{"Length", "[", "ngesundvec", "]"}]}], "}"}]}], "]"}]}], 
       ";", "\[IndentingNewLine]", 
       RowBox[{"ValueSDevOverGesundD", " ", "=", " ", 
        RowBox[{"Table", "[", 
         RowBox[{
          RowBox[{"StandardDeviation", "[", 
           RowBox[{"Flatten", "[", 
            RowBox[{
             RowBox[{"ValueResSamplesD", "[", 
              RowBox[{"[", "1", "]"}], "]"}], "[", 
             RowBox[{"[", "j", "]"}], "]"}], "]"}], "]"}], ",", 
          RowBox[{"{", 
           RowBox[{"j", ",", "1", ",", 
            RowBox[{"Length", "[", "ngesundvec", "]"}]}], "}"}]}], "]"}]}], 
       ";", "\[IndentingNewLine]", 
       RowBox[{"SpecSDevOverGesundA", " ", "=", " ", 
        RowBox[{"Table", "[", 
         RowBox[{
          RowBox[{"StandardDeviation", "[", 
           RowBox[{"Flatten", "[", 
            RowBox[{
             RowBox[{"SpecResSamplesA", "[", 
              RowBox[{"[", "1", "]"}], "]"}], "[", 
             RowBox[{"[", "j", "]"}], "]"}], "]"}], "]"}], ",", 
          RowBox[{"{", 
           RowBox[{"j", ",", "1", ",", 
            RowBox[{"Length", "[", "ngesundvec", "]"}]}], "}"}]}], "]"}]}], 
       ";", "\[IndentingNewLine]", 
       RowBox[{"SpecSDevOverGesundB", " ", "=", " ", 
        RowBox[{"Table", "[", 
         RowBox[{
          RowBox[{"StandardDeviation", "[", 
           RowBox[{"Flatten", "[", 
            RowBox[{
             RowBox[{"SpecResSamplesB", "[", 
              RowBox[{"[", "1", "]"}], "]"}], "[", 
             RowBox[{"[", "j", "]"}], "]"}], "]"}], "]"}], ",", 
          RowBox[{"{", 
           RowBox[{"j", ",", "1", ",", 
            RowBox[{"Length", "[", "ngesundvec", "]"}]}], "}"}]}], "]"}]}], 
       ";", "\[IndentingNewLine]", 
       RowBox[{"SpecSDevOverGesundC", " ", "=", " ", 
        RowBox[{"Table", "[", 
         RowBox[{
          RowBox[{"StandardDeviation", "[", 
           RowBox[{"Flatten", "[", 
            RowBox[{
             RowBox[{"SpecResSamplesC", "[", 
              RowBox[{"[", "1", "]"}], "]"}], "[", 
             RowBox[{"[", "j", "]"}], "]"}], "]"}], "]"}], ",", 
          RowBox[{"{", 
           RowBox[{"j", ",", "1", ",", 
            RowBox[{"Length", "[", "ngesundvec", "]"}]}], "}"}]}], "]"}]}], 
       ";", "\[IndentingNewLine]", 
       RowBox[{"SpecSDevOverGesundD", " ", "=", " ", 
        RowBox[{"Table", "[", 
         RowBox[{
          RowBox[{"StandardDeviation", "[", 
           RowBox[{"Flatten", "[", 
            RowBox[{
             RowBox[{"SpecResSamplesD", "[", 
              RowBox[{"[", "1", "]"}], "]"}], "[", 
             RowBox[{"[", "j", "]"}], "]"}], "]"}], "]"}], ",", 
          RowBox[{"{", 
           RowBox[{"j", ",", "1", ",", 
            RowBox[{"Length", "[", "ngesundvec", "]"}]}], "}"}]}], "]"}]}], 
       ";", "\n", 
       RowBox[{"TransinfSDevOverGesundA", " ", "=", " ", 
        RowBox[{"Table", "[", 
         RowBox[{
          RowBox[{"StandardDeviation", "[", 
           RowBox[{"Flatten", "[", 
            RowBox[{
             RowBox[{"TransinfResSamplesA", "[", 
              RowBox[{"[", "1", "]"}], "]"}], "[", 
             RowBox[{"[", "j", "]"}], "]"}], "]"}], "]"}], ",", 
          RowBox[{"{", 
           RowBox[{"j", ",", "1", ",", 
            RowBox[{"Length", "[", "ngesundvec", "]"}]}], "}"}]}], "]"}]}], 
       ";", "\[IndentingNewLine]", 
       RowBox[{"TransinfSDevOverGesundB", " ", "=", " ", 
        RowBox[{"Table", "[", 
         RowBox[{
          RowBox[{"StandardDeviation", "[", 
           RowBox[{"Flatten", "[", 
            RowBox[{
             RowBox[{"TransinfResSamplesB", "[", 
              RowBox[{"[", "1", "]"}], "]"}], "[", 
             RowBox[{"[", "j", "]"}], "]"}], "]"}], "]"}], ",", 
          RowBox[{"{", 
           RowBox[{"j", ",", "1", ",", 
            RowBox[{"Length", "[", "ngesundvec", "]"}]}], "}"}]}], "]"}]}], 
       ";", "\[IndentingNewLine]", 
       RowBox[{"TransinfSDevOverGesundC", " ", "=", " ", 
        RowBox[{"Table", "[", 
         RowBox[{
          RowBox[{"StandardDeviation", "[", 
           RowBox[{"Flatten", "[", 
            RowBox[{
             RowBox[{"TransinfResSamplesC", "[", 
              RowBox[{"[", "1", "]"}], "]"}], "[", 
             RowBox[{"[", "j", "]"}], "]"}], "]"}], "]"}], ",", 
          RowBox[{"{", 
           RowBox[{"j", ",", "1", ",", 
            RowBox[{"Length", "[", "ngesundvec", "]"}]}], "}"}]}], "]"}]}], 
       ";", "\[IndentingNewLine]", 
       RowBox[{"TransinfSDevOverGesundD", " ", "=", " ", 
        RowBox[{"Table", "[", 
         RowBox[{
          RowBox[{"StandardDeviation", "[", 
           RowBox[{"Flatten", "[", 
            RowBox[{
             RowBox[{"TransinfResSamplesD", "[", 
              RowBox[{"[", "1", "]"}], "]"}], "[", 
             RowBox[{"[", "j", "]"}], "]"}], "]"}], "]"}], ",", 
          RowBox[{"{", 
           RowBox[{"j", ",", "1", ",", 
            RowBox[{"Length", "[", "ngesundvec", "]"}]}], "}"}]}], "]"}]}], 
       ";", "\[IndentingNewLine]", 
       RowBox[{"SensSDevOverGesundA", " ", "=", " ", 
        RowBox[{"Table", "[", 
         RowBox[{
          RowBox[{"StandardDeviation", "[", 
           RowBox[{"Flatten", "[", 
            RowBox[{
             RowBox[{"SensResSamplesA", "[", 
              RowBox[{"[", "1", "]"}], "]"}], "[", 
             RowBox[{"[", "j", "]"}], "]"}], "]"}], "]"}], ",", 
          RowBox[{"{", 
           RowBox[{"j", ",", "1", ",", 
            RowBox[{"Length", "[", "ngesundvec", "]"}]}], "}"}]}], "]"}]}], 
       ";", "\[IndentingNewLine]", 
       RowBox[{"SensSDevOverGesundB", " ", "=", " ", 
        RowBox[{"Table", "[", 
         RowBox[{
          RowBox[{"StandardDeviation", "[", 
           RowBox[{"Flatten", "[", 
            RowBox[{
             RowBox[{"SensResSamplesB", "[", 
              RowBox[{"[", "1", "]"}], "]"}], "[", 
             RowBox[{"[", "j", "]"}], "]"}], "]"}], "]"}], ",", 
          RowBox[{"{", 
           RowBox[{"j", ",", "1", ",", 
            RowBox[{"Length", "[", "ngesundvec", "]"}]}], "}"}]}], "]"}]}], 
       ";", "\[IndentingNewLine]", 
       RowBox[{"SensSDevOverGesundC", " ", "=", " ", 
        RowBox[{"Table", "[", 
         RowBox[{
          RowBox[{"StandardDeviation", "[", 
           RowBox[{"Flatten", "[", 
            RowBox[{
             RowBox[{"SensResSamplesC", "[", 
              RowBox[{"[", "1", "]"}], "]"}], "[", 
             RowBox[{"[", "j", "]"}], "]"}], "]"}], "]"}], ",", 
          RowBox[{"{", 
           RowBox[{"j", ",", "1", ",", 
            RowBox[{"Length", "[", "ngesundvec", "]"}]}], "}"}]}], "]"}]}], 
       ";", "\[IndentingNewLine]", 
       RowBox[{"SensSDevOverGesundD", " ", "=", " ", 
        RowBox[{"Table", "[", 
         RowBox[{
          RowBox[{"StandardDeviation", "[", 
           RowBox[{"Flatten", "[", 
            RowBox[{
             RowBox[{"SensResSamplesD", "[", 
              RowBox[{"[", "1", "]"}], "]"}], "[", 
             RowBox[{"[", "j", "]"}], "]"}], "]"}], "]"}], ",", 
          RowBox[{"{", 
           RowBox[{"j", ",", "1", ",", 
            RowBox[{"Length", "[", "ngesundvec", "]"}]}], "}"}]}], "]"}]}], 
       ";", "\n", 
       RowBox[{"YoudenSDevOverGesundA", " ", "=", " ", 
        RowBox[{"Table", "[", 
         RowBox[{
          RowBox[{"StandardDeviation", "[", 
           RowBox[{"Flatten", "[", 
            RowBox[{
             RowBox[{"YoudenResSamplesA", "[", 
              RowBox[{"[", "1", "]"}], "]"}], "[", 
             RowBox[{"[", "j", "]"}], "]"}], "]"}], "]"}], ",", 
          RowBox[{"{", 
           RowBox[{"j", ",", "1", ",", 
            RowBox[{"Length", "[", "ngesundvec", "]"}]}], "}"}]}], "]"}]}], 
       ";", "\n", 
       RowBox[{"YoudenSDevOverGesundB", " ", "=", " ", 
        RowBox[{"Table", "[", 
         RowBox[{
          RowBox[{"StandardDeviation", "[", 
           RowBox[{"Flatten", "[", 
            RowBox[{
             RowBox[{"YoudenResSamplesB", "[", 
              RowBox[{"[", "1", "]"}], "]"}], "[", 
             RowBox[{"[", "j", "]"}], "]"}], "]"}], "]"}], ",", 
          RowBox[{"{", 
           RowBox[{"j", ",", "1", ",", 
            RowBox[{"Length", "[", "ngesundvec", "]"}]}], "}"}]}], "]"}]}], 
       ";", "\[IndentingNewLine]", 
       RowBox[{"YoudenSDevOverGesundC", " ", "=", " ", 
        RowBox[{"Table", "[", 
         RowBox[{
          RowBox[{"StandardDeviation", "[", 
           RowBox[{"Flatten", "[", 
            RowBox[{
             RowBox[{"YoudenResSamplesC", "[", 
              RowBox[{"[", "1", "]"}], "]"}], "[", 
             RowBox[{"[", "j", "]"}], "]"}], "]"}], "]"}], ",", 
          RowBox[{"{", 
           RowBox[{"j", ",", "1", ",", 
            RowBox[{"Length", "[", "ngesundvec", "]"}]}], "}"}]}], "]"}]}], 
       ";", "\[IndentingNewLine]", 
       RowBox[{"YoudenSDevOverGesundD", " ", "=", " ", 
        RowBox[{"Table", "[", 
         RowBox[{
          RowBox[{"StandardDeviation", "[", 
           RowBox[{"Flatten", "[", 
            RowBox[{
             RowBox[{"YoudenResSamplesD", "[", 
              RowBox[{"[", "1", "]"}], "]"}], "[", 
             RowBox[{"[", "j", "]"}], "]"}], "]"}], "]"}], ",", 
          RowBox[{"{", 
           RowBox[{"j", ",", "1", ",", 
            RowBox[{"Length", "[", "ngesundvec", "]"}]}], "}"}]}], "]"}]}], 
       ";", "\[IndentingNewLine]", 
       RowBox[{"alpha0SDevOverGesundD", " ", "=", " ", 
        RowBox[{"Table", "[", 
         RowBox[{
          RowBox[{"StandardDeviation", "[", 
           RowBox[{"Flatten", "[", 
            RowBox[{
             RowBox[{"alpha0ResSamplesD", "[", 
              RowBox[{"[", "1", "]"}], "]"}], "[", 
             RowBox[{"[", "j", "]"}], "]"}], "]"}], "]"}], ",", 
          RowBox[{"{", 
           RowBox[{"j", ",", "1", ",", 
            RowBox[{"Length", "[", "ngesundvec", "]"}]}], "}"}]}], "]"}]}], 
       ";", "\[IndentingNewLine]", 
       RowBox[{"alphasSDevOverGesundD", " ", "=", " ", 
        RowBox[{"Table", "[", 
         RowBox[{
          RowBox[{"StandardDeviation", "[", 
           RowBox[{"Flatten", "[", 
            RowBox[{
             RowBox[{"alphasResSamplesD", "[", 
              RowBox[{"[", "1", "]"}], "]"}], "[", 
             RowBox[{"[", "j", "]"}], "]"}], "]"}], "]"}], ",", 
          RowBox[{"{", 
           RowBox[{"j", ",", "1", ",", 
            RowBox[{"Length", "[", "ngesundvec", "]"}]}], "}"}]}], "]"}]}], 
       ";", "\[IndentingNewLine]", 
       RowBox[{"alpha1SDevOverGesundD", " ", "=", " ", 
        RowBox[{"Table", "[", 
         RowBox[{
          RowBox[{"StandardDeviation", "[", 
           RowBox[{"Flatten", "[", 
            RowBox[{
             RowBox[{"alpha1ResSamplesD", "[", 
              RowBox[{"[", "1", "]"}], "]"}], "[", 
             RowBox[{"[", "j", "]"}], "]"}], "]"}], "]"}], ",", 
          RowBox[{"{", 
           RowBox[{"j", ",", "1", ",", 
            RowBox[{"Length", "[", "ngesundvec", "]"}]}], "}"}]}], "]"}]}], 
       ";", "\n", 
       RowBox[{"ValueMeanOverGesundA", "[", 
        RowBox[{"[", "1", "]"}], "]"}], ";", "\n", "\n", "\n", 
       RowBox[{
        RowBox[{"resdatamean", "[", "1", "]"}], " ", "//", " ", 
        "TraditionalForm"}], ";", "\n", 
       RowBox[{"resultvecExport", "=", 
        RowBox[{
         RowBox[{"Table", "[", 
          RowBox[{
           RowBox[{"resdatamean", "[", "i", "]"}], ",", 
           RowBox[{"{", 
            RowBox[{"i", ",", "1", ",", 
             RowBox[{"Length", "[", "ngesundvec", "]"}]}], "}"}]}], "]"}], 
         " ", "//", " ", "FullForm"}]}], ";", "\[IndentingNewLine]", 
       RowBox[{"resultvec", "=", 
        RowBox[{
         RowBox[{"Table", "[", 
          RowBox[{
           RowBox[{"resdatamean", "[", "i", "]"}], ",", 
           RowBox[{"{", 
            RowBox[{"i", ",", "1", ",", 
             RowBox[{"Length", "[", "ngesundvec", "]"}]}], "}"}]}], "]"}], 
         " ", "//", " ", "TraditionalForm"}]}], ";", "\[IndentingNewLine]", 
       RowBox[{"resultvecSDevExport", "=", 
        RowBox[{
         RowBox[{"Table", "[", 
          RowBox[{
           RowBox[{"resdataSDev", "[", "i", "]"}], ",", 
           RowBox[{"{", 
            RowBox[{"i", ",", "1", ",", 
             RowBox[{"Length", "[", "ngesundvec", "]"}]}], "}"}]}], "]"}], 
         "  ", "//", " ", "FullForm"}]}], ";", "\[IndentingNewLine]", 
       RowBox[{"resultvecSDev", "=", 
        RowBox[{
         RowBox[{"Table", "[", 
          RowBox[{
           RowBox[{"resdataSDev", "[", "i", "]"}], ",", 
           RowBox[{"{", 
            RowBox[{"i", ",", "1", ",", 
             RowBox[{"Length", "[", "ngesundvec", "]"}]}], "}"}]}], "]"}], 
         " ", "//", " ", "TraditionalForm"}]}], ";", "\n", 
       RowBox[{
        RowBox[{
         RowBox[{"resultvec", "[", 
          RowBox[{"[", "1", "]"}], "]"}], "[", 
         RowBox[{"[", "1", "]"}], "]"}], "[", 
        RowBox[{"[", 
         RowBox[{"1", ",", "2"}], "]"}], "]"}], ";", "\n", 
       RowBox[{"ValueResVec", "=", 
        RowBox[{"Table", "[", 
         RowBox[{
          RowBox[{
           RowBox[{
            RowBox[{"resultvec", "[", 
             RowBox[{"[", "1", "]"}], "]"}], "[", 
            RowBox[{"[", "i", "]"}], "]"}], "[", 
           RowBox[{"[", 
            RowBox[{"1", ",", "2"}], "]"}], "]"}], ",", 
          RowBox[{"{", 
           RowBox[{"i", ",", "1", ",", 
            RowBox[{"Length", "[", "ngesundvec", "]"}]}], "}"}]}], "]"}]}], 
       ";", "\[IndentingNewLine]", "\n", 
       RowBox[{"SensResVec", "=", 
        RowBox[{"Table", "[", 
         RowBox[{
          RowBox[{
           RowBox[{
            RowBox[{"resultvec", "[", 
             RowBox[{"[", "1", "]"}], "]"}], "[", 
            RowBox[{"[", "i", "]"}], "]"}], "[", 
           RowBox[{"[", 
            RowBox[{"1", ",", "3"}], "]"}], "]"}], ",", 
          RowBox[{"{", 
           RowBox[{"i", ",", "1", ",", 
            RowBox[{"Length", "[", "ngesundvec", "]"}]}], "}"}]}], "]"}]}], 
       ";", "\[IndentingNewLine]", "\[IndentingNewLine]", 
       RowBox[{"SpecResVec", "=", 
        RowBox[{"Table", "[", 
         RowBox[{
          RowBox[{
           RowBox[{
            RowBox[{"resultvec", "[", 
             RowBox[{"[", "1", "]"}], "]"}], "[", 
            RowBox[{"[", "i", "]"}], "]"}], "[", 
           RowBox[{"[", 
            RowBox[{"1", ",", "4"}], "]"}], "]"}], ",", 
          RowBox[{"{", 
           RowBox[{"i", ",", "1", ",", 
            RowBox[{"Length", "[", "ngesundvec", "]"}]}], "}"}]}], "]"}]}], 
       ";", "\[IndentingNewLine]", "\n", 
       RowBox[{"YoudenResVec", "=", 
        RowBox[{"Table", "[", 
         RowBox[{
          RowBox[{
           RowBox[{
            RowBox[{"resultvec", "[", 
             RowBox[{"[", "1", "]"}], "]"}], "[", 
            RowBox[{"[", "i", "]"}], "]"}], "[", 
           RowBox[{"[", 
            RowBox[{"1", ",", "5"}], "]"}], "]"}], ",", 
          RowBox[{"{", 
           RowBox[{"i", ",", "1", ",", 
            RowBox[{"Length", "[", "ngesundvec", "]"}]}], "}"}]}], "]"}]}], 
       ";", "\n", "\[IndentingNewLine]", 
       RowBox[{"TransinfResVec", "=", 
        RowBox[{"Table", "[", 
         RowBox[{
          RowBox[{
           RowBox[{
            RowBox[{"resultvec", "[", 
             RowBox[{"[", "1", "]"}], "]"}], "[", 
            RowBox[{"[", "i", "]"}], "]"}], "[", 
           RowBox[{"[", 
            RowBox[{"1", ",", "6"}], "]"}], "]"}], ",", 
          RowBox[{"{", 
           RowBox[{"i", ",", "1", ",", 
            RowBox[{"Length", "[", "ngesundvec", "]"}]}], "}"}]}], "]"}]}], 
       ";", "\[IndentingNewLine]", "\n", 
       RowBox[{"plotmedata", "=", 
        RowBox[{
         RowBox[{
          RowBox[{"Table", "[", 
           RowBox[{
            RowBox[{"{", 
             RowBox[{
              RowBox[{
               RowBox[{"(", 
                RowBox[{"ntotal", "-", 
                 RowBox[{"ngesundvec", "[", 
                  RowBox[{"[", "j", "]"}], "]"}]}], ")"}], "/", "ntotal"}], 
              ",", 
              RowBox[{
               RowBox[{
                RowBox[{"Drop", "[", 
                 RowBox[{"TransinfResVec", ",", "None", ",", 
                  RowBox[{"{", "1", "}"}]}], "]"}], "[", 
                RowBox[{"[", "j", "]"}], "]"}], "[", 
               RowBox[{"[", "i", "]"}], "]"}]}], "}"}], ",", 
            RowBox[{"{", 
             RowBox[{"j", ",", "1", ",", 
              RowBox[{"Length", "[", "ngesundvec", "]"}]}], "}"}], ",", 
            RowBox[{"{", 
             RowBox[{"i", ",", "1", ",", 
              RowBox[{"Length", "[", 
               RowBox[{
                RowBox[{"Drop", "[", 
                 RowBox[{"TransinfResVec", ",", "None", ",", 
                  RowBox[{"{", "1", "}"}]}], "]"}], "\[Transpose]"}], " ", 
               "]"}]}], "}"}]}], "]"}], "\[Transpose]"}], " ", "//", " ", 
         "TraditionalForm"}]}], ";", "\[IndentingNewLine]", 
       RowBox[{"plot1", "=", 
        RowBox[{"ListLinePlot", "[", 
         RowBox[{
          RowBox[{"plotmedata", "[", 
           RowBox[{"[", "1", "]"}], "]"}], ",", 
          RowBox[{"PlotLabel", "\[Rule]", "\"\< \>\""}], ",", 
          RowBox[{"BaseStyle", "\[Rule]", 
           RowBox[{"{", 
            RowBox[{
             RowBox[{"FontWeight", "\[Rule]", "\"\<Bold\>\""}], ",", " ", 
             RowBox[{"FontSize", "\[Rule]", "12"}]}], "}"}]}], ",", 
          RowBox[{"PlotRange", "\[Rule]", 
           RowBox[{"{", 
            RowBox[{
             RowBox[{"{", 
              RowBox[{"0", ",", "1"}], "}"}], ",", 
             RowBox[{"{", 
              RowBox[{"0", ",", "1"}], "}"}]}], "}"}]}], ",", 
          RowBox[{"PlotStyle", "->", 
           RowBox[{"{", 
            RowBox[{
             RowBox[{"Directive", "[", 
              RowBox[{"Blue", ",", "Thin"}], "]"}], ",", 
             RowBox[{"Directive", "[", 
              RowBox[{"Red", ",", "Thin"}], "]"}], ",", 
             RowBox[{"Directive", "[", 
              RowBox[{"Black", ",", "Thick"}], "]"}], ",", 
             RowBox[{"Directive", "[", 
              RowBox[{"Green", ",", "Thick"}], "]"}]}], "}"}]}], ",", 
          RowBox[{"Frame", "\[Rule]", "True"}], ",", 
          RowBox[{"AspectRatio", "\[Rule]", "1"}], ",", 
          RowBox[{"GridLines", "\[Rule]", "Automatic"}], ",", 
          RowBox[{"LabelStyle", "\[Rule]", "Black"}], ",", 
          RowBox[{"FrameLabel", "\[Rule]", 
           RowBox[{"{", 
            RowBox[{
            "\"\<Pretest probability of disease\>\"", ",", 
             "\"\<Mutual information [bit]\>\""}], "}"}]}], ",", 
          RowBox[{"ImageSize", "\[Rule]", "350"}], ",", 
          RowBox[{"Epilog", "\[Rule]", 
           RowBox[{"Inset", "[", 
            RowBox[{
             RowBox[{"Framed", "[", 
              RowBox[{
               RowBox[{"Style", "[", 
                RowBox[{"\"\<Spiral\>\"", ",", "20"}], "]"}], ",", 
               RowBox[{"Background", "\[Rule]", "LightYellow"}]}], "]"}], ",", 
             RowBox[{"{", 
              RowBox[{"Right", ",", "Bottom"}], "}"}], ",", 
             RowBox[{"{", 
              RowBox[{"Right", ",", "Bottom"}], "}"}]}], "]"}]}]}], "]"}]}], 
       ";", "\n", 
       RowBox[{"plotmedata", "=", 
        RowBox[{
         RowBox[{
          RowBox[{"Table", "[", 
           RowBox[{
            RowBox[{"{", 
             RowBox[{
              RowBox[{
               RowBox[{"(", 
                RowBox[{"ntotal", "-", 
                 RowBox[{"ngesundvec", "[", 
                  RowBox[{"[", "j", "]"}], "]"}]}], ")"}], "/", "ntotal"}], 
              ",", 
              RowBox[{
               RowBox[{
                RowBox[{"Drop", "[", 
                 RowBox[{"ValueResVec", ",", "None", ",", 
                  RowBox[{"{", "1", "}"}]}], "]"}], "[", 
                RowBox[{"[", "j", "]"}], "]"}], "[", 
               RowBox[{"[", "i", "]"}], "]"}]}], "}"}], ",", 
            RowBox[{"{", 
             RowBox[{"j", ",", "1", ",", 
              RowBox[{"Length", "[", "ngesundvec", "]"}]}], "}"}], ",", 
            RowBox[{"{", 
             RowBox[{"i", ",", "1", ",", 
              RowBox[{"Length", "[", 
               RowBox[{
                RowBox[{"Drop", "[", 
                 RowBox[{"ValueResVec", ",", "None", ",", 
                  RowBox[{"{", "1", "}"}]}], "]"}], "\[Transpose]"}], " ", 
               "]"}]}], "}"}]}], "]"}], "\[Transpose]"}], " ", "//", " ", 
         "TraditionalForm"}]}], ";", "\[IndentingNewLine]", 
       RowBox[{"plot2", "=", 
        RowBox[{"ListLinePlot", "[", 
         RowBox[{
          RowBox[{"plotmedata", "[", 
           RowBox[{"[", "1", "]"}], "]"}], ",", 
          RowBox[{"PlotLabel", "\[Rule]", "\"\< \>\""}], ",", 
          RowBox[{"BaseStyle", "\[Rule]", 
           RowBox[{"{", 
            RowBox[{
             RowBox[{"FontWeight", "\[Rule]", "\"\<Bold\>\""}], ",", " ", 
             RowBox[{"FontSize", "\[Rule]", "12"}]}], "}"}]}], ",", 
          RowBox[{"PlotRange", "\[Rule]", 
           RowBox[{"{", 
            RowBox[{
             RowBox[{"{", 
              RowBox[{"0", ",", "1"}], "}"}], ",", "Full"}], "}"}]}], ",", 
          RowBox[{"PlotStyle", "->", 
           RowBox[{"{", 
            RowBox[{
             RowBox[{"Directive", "[", 
              RowBox[{"Blue", ",", "Thin"}], "]"}], ",", 
             RowBox[{"Directive", "[", 
              RowBox[{"Red", ",", "Thin"}], "]"}], ",", 
             RowBox[{"Directive", "[", 
              RowBox[{"Black", ",", "Thick"}], "]"}], ",", 
             RowBox[{"Directive", "[", 
              RowBox[{"Green", ",", "Thick"}], "]"}]}], "}"}]}], ",", 
          RowBox[{"Frame", "\[Rule]", "True"}], ",", 
          RowBox[{"AspectRatio", "\[Rule]", "1"}], ",", 
          RowBox[{"GridLines", "\[Rule]", "Automatic"}], ",", 
          RowBox[{"LabelStyle", "\[Rule]", "Black"}], ",", 
          RowBox[{"FrameLabel", "\[Rule]", 
           RowBox[{"{", 
            RowBox[{
            "\"\<Pretest probability of disease\>\"", ",", 
             "\"\<Cut-off value\>\""}], "}"}]}], ",", 
          RowBox[{"ImageSize", "\[Rule]", "350"}]}], "]"}]}], ";", "\n", 
       RowBox[{"plotmedata", "=", 
        RowBox[{
         RowBox[{
          RowBox[{"Table", "[", 
           RowBox[{
            RowBox[{"{", 
             RowBox[{
              RowBox[{
               RowBox[{"(", 
                RowBox[{"ntotal", "-", 
                 RowBox[{"ngesundvec", "[", 
                  RowBox[{"[", "j", "]"}], "]"}]}], ")"}], "/", "ntotal"}], 
              ",", 
              RowBox[{
               RowBox[{
                RowBox[{"Drop", "[", 
                 RowBox[{"YoudenResVec", ",", "None", ",", 
                  RowBox[{"{", "1", "}"}]}], "]"}], "[", 
                RowBox[{"[", "j", "]"}], "]"}], "[", 
               RowBox[{"[", "i", "]"}], "]"}]}], "}"}], ",", 
            RowBox[{"{", 
             RowBox[{"j", ",", "1", ",", 
              RowBox[{"Length", "[", "ngesundvec", "]"}]}], "}"}], ",", 
            RowBox[{"{", 
             RowBox[{"i", ",", "1", ",", 
              RowBox[{"Length", "[", 
               RowBox[{
                RowBox[{"Drop", "[", 
                 RowBox[{"YoudenResVec", ",", "None", ",", 
                  RowBox[{"{", "1", "}"}]}], "]"}], "\[Transpose]"}], " ", 
               "]"}]}], "}"}]}], "]"}], "\[Transpose]"}], " ", "//", " ", 
         "TraditionalForm"}]}], ";", "\[IndentingNewLine]", 
       RowBox[{"plot3", "=", 
        RowBox[{"ListLinePlot", "[", 
         RowBox[{
          RowBox[{"plotmedata", "[", 
           RowBox[{"[", "1", "]"}], "]"}], ",", 
          RowBox[{"PlotLabel", "\[Rule]", "\"\< \>\""}], ",", 
          RowBox[{"BaseStyle", "\[Rule]", 
           RowBox[{"{", 
            RowBox[{
             RowBox[{"FontWeight", "\[Rule]", "\"\<Bold\>\""}], ",", " ", 
             RowBox[{"FontSize", "\[Rule]", "12"}]}], "}"}]}], ",", 
          RowBox[{"PlotRange", "\[Rule]", 
           RowBox[{"{", 
            RowBox[{
             RowBox[{"{", 
              RowBox[{"0", ",", "1"}], "}"}], ",", 
             RowBox[{"{", 
              RowBox[{"0", ",", "1"}], "}"}]}], "}"}]}], ",", 
          RowBox[{"(*", 
           RowBox[{
            RowBox[{"PlotRange", "\[Rule]", 
             RowBox[{"{", 
              RowBox[{
               RowBox[{"ngesundvec", "[", 
                RowBox[{"[", "1", "]"}], "]"}], ",", 
               RowBox[{"ngesundvec", "[", 
                RowBox[{"[", 
                 RowBox[{"Length", "[", "ngesundvec", "]"}], "]"}], "]"}]}], 
              "}"}]}], ","}], "*)"}], 
          RowBox[{"PlotStyle", "->", 
           RowBox[{"{", 
            RowBox[{
             RowBox[{"Directive", "[", 
              RowBox[{"Blue", ",", "Thin"}], "]"}], ",", 
             RowBox[{"Directive", "[", 
              RowBox[{"Red", ",", "Thin"}], "]"}], ",", 
             RowBox[{"Directive", "[", 
              RowBox[{"Black", ",", "Thick"}], "]"}], ",", 
             RowBox[{"Directive", "[", 
              RowBox[{"Green", ",", "Thick"}], "]"}]}], "}"}]}], ",", 
          RowBox[{"Frame", "\[Rule]", "True"}], ",", 
          RowBox[{"AspectRatio", "\[Rule]", "1"}], ",", 
          RowBox[{"GridLines", "\[Rule]", "Automatic"}], ",", 
          RowBox[{"LabelStyle", "\[Rule]", "Black"}], ",", 
          RowBox[{"FrameLabel", "\[Rule]", 
           RowBox[{"{", 
            RowBox[{
            "\"\<Pretest probability of disease\>\"", ",", 
             "\"\<Youden index\>\""}], "}"}]}], ",", 
          RowBox[{"ImageSize", "\[Rule]", "350"}]}], "]"}]}], ";", "\n", 
       RowBox[{"plotmedata", "=", 
        RowBox[{
         RowBox[{
          RowBox[{"Table", "[", 
           RowBox[{
            RowBox[{"{", 
             RowBox[{
              RowBox[{
               RowBox[{"(", 
                RowBox[{"ntotal", "-", 
                 RowBox[{"ngesundvec", "[", 
                  RowBox[{"[", "j", "]"}], "]"}]}], ")"}], "/", "ntotal"}], 
              ",", 
              RowBox[{
               RowBox[{
                RowBox[{"Drop", "[", 
                 RowBox[{"SensResVec", ",", "None", ",", 
                  RowBox[{"{", "1", "}"}]}], "]"}], "[", 
                RowBox[{"[", "j", "]"}], "]"}], "[", 
               RowBox[{"[", "i", "]"}], "]"}]}], "}"}], ",", 
            RowBox[{"{", 
             RowBox[{"j", ",", "1", ",", 
              RowBox[{"Length", "[", "ngesundvec", "]"}]}], "}"}], ",", 
            RowBox[{"{", 
             RowBox[{"i", ",", "1", ",", 
              RowBox[{"Length", "[", 
               RowBox[{
                RowBox[{"Drop", "[", 
                 RowBox[{"SensResVec", ",", "None", ",", 
                  RowBox[{"{", "1", "}"}]}], "]"}], "\[Transpose]"}], " ", 
               "]"}]}], "}"}]}], "]"}], "\[Transpose]"}], " ", "//", " ", 
         "TraditionalForm"}]}], ";", "\[IndentingNewLine]", 
       RowBox[{"plot4", "=", 
        RowBox[{"ListLinePlot", "[", 
         RowBox[{
          RowBox[{"plotmedata", "[", 
           RowBox[{"[", "1", "]"}], "]"}], ",", 
          RowBox[{"PlotLabel", "\[Rule]", "\"\< \>\""}], ",", 
          RowBox[{"BaseStyle", "\[Rule]", 
           RowBox[{"{", 
            RowBox[{
             RowBox[{"FontWeight", "\[Rule]", "\"\<Bold\>\""}], ",", " ", 
             RowBox[{"FontSize", "\[Rule]", "12"}]}], "}"}]}], ",", 
          RowBox[{"PlotRange", "\[Rule]", 
           RowBox[{"{", 
            RowBox[{
             RowBox[{"{", 
              RowBox[{"0", ",", "1"}], "}"}], ",", 
             RowBox[{"{", 
              RowBox[{"0", ",", "1"}], "}"}]}], "}"}]}], ",", 
          RowBox[{"(*", 
           RowBox[{
            RowBox[{"PlotRange", "\[Rule]", 
             RowBox[{"{", 
              RowBox[{
               RowBox[{"ngesundvec", "[", 
                RowBox[{"[", "1", "]"}], "]"}], ",", 
               RowBox[{"ngesundvec", "[", 
                RowBox[{"[", 
                 RowBox[{"Length", "[", "ngesundvec", "]"}], "]"}], "]"}]}], 
              "}"}]}], ","}], "*)"}], 
          RowBox[{"PlotStyle", "->", 
           RowBox[{"{", 
            RowBox[{
             RowBox[{"Directive", "[", 
              RowBox[{"Blue", ",", "Thin"}], "]"}], ",", 
             RowBox[{"Directive", "[", 
              RowBox[{"Red", ",", "Thin"}], "]"}], ",", 
             RowBox[{"Directive", "[", 
              RowBox[{"Black", ",", "Thick"}], "]"}], ",", 
             RowBox[{"Directive", "[", 
              RowBox[{"Green", ",", "Thick"}], "]"}]}], "}"}]}], ",", 
          RowBox[{"Frame", "\[Rule]", "True"}], ",", 
          RowBox[{"AspectRatio", "\[Rule]", "1"}], ",", 
          RowBox[{"GridLines", "\[Rule]", "Automatic"}], ",", 
          RowBox[{"LabelStyle", "\[Rule]", "Black"}], ",", 
          RowBox[{"FrameLabel", "\[Rule]", 
           RowBox[{"{", 
            RowBox[{
            "\"\<Pretest probability of disease\>\"", ",", 
             "\"\<Sensitivity\>\""}], "}"}]}], ",", 
          RowBox[{"ImageSize", "\[Rule]", "350"}]}], "]"}]}], ";", "\n", 
       "\[IndentingNewLine]", 
       RowBox[{"plotmedata", "=", 
        RowBox[{
         RowBox[{
          RowBox[{"Table", "[", 
           RowBox[{
            RowBox[{"{", 
             RowBox[{
              RowBox[{
               RowBox[{"(", 
                RowBox[{"ntotal", "-", 
                 RowBox[{"ngesundvec", "[", 
                  RowBox[{"[", "j", "]"}], "]"}]}], ")"}], "/", "ntotal"}], 
              ",", 
              RowBox[{
               RowBox[{
                RowBox[{"Drop", "[", 
                 RowBox[{"SpecResVec", ",", "None", ",", 
                  RowBox[{"{", "1", "}"}]}], "]"}], "[", 
                RowBox[{"[", "j", "]"}], "]"}], "[", 
               RowBox[{"[", "i", "]"}], "]"}]}], "}"}], ",", 
            RowBox[{"{", 
             RowBox[{"j", ",", "1", ",", 
              RowBox[{"Length", "[", "ngesundvec", "]"}]}], "}"}], ",", 
            RowBox[{"{", 
             RowBox[{"i", ",", "1", ",", 
              RowBox[{"Length", "[", 
               RowBox[{
                RowBox[{"Drop", "[", 
                 RowBox[{"SpecResVec", ",", "None", ",", 
                  RowBox[{"{", "1", "}"}]}], "]"}], "\[Transpose]"}], " ", 
               "]"}]}], "}"}]}], "]"}], "\[Transpose]"}], " ", "//", " ", 
         "TraditionalForm"}]}], ";", "\[IndentingNewLine]", 
       RowBox[{"plot5", "=", 
        RowBox[{"ListLinePlot", "[", 
         RowBox[{
          RowBox[{"plotmedata", "[", 
           RowBox[{"[", "1", "]"}], "]"}], ",", 
          RowBox[{"PlotLabel", "\[Rule]", "\"\< \>\""}], ",", 
          RowBox[{"BaseStyle", "\[Rule]", 
           RowBox[{"{", 
            RowBox[{
             RowBox[{"FontWeight", "\[Rule]", "\"\<Bold\>\""}], ",", " ", 
             RowBox[{"FontSize", "\[Rule]", "12"}]}], "}"}]}], ",", 
          RowBox[{"PlotRange", "\[Rule]", 
           RowBox[{"{", 
            RowBox[{
             RowBox[{"{", 
              RowBox[{"0", ",", "1"}], "}"}], ",", 
             RowBox[{"{", 
              RowBox[{"0", ",", "1"}], "}"}]}], "}"}]}], ",", 
          RowBox[{"(*", 
           RowBox[{
            RowBox[{"PlotRange", "\[Rule]", 
             RowBox[{"{", 
              RowBox[{
               RowBox[{"ngesundvec", "[", 
                RowBox[{"[", "1", "]"}], "]"}], ",", 
               RowBox[{"ngesundvec", "[", 
                RowBox[{"[", 
                 RowBox[{"Length", "[", "ngesundvec", "]"}], "]"}], "]"}]}], 
              "}"}]}], ","}], "*)"}], 
          RowBox[{"PlotStyle", "->", 
           RowBox[{"{", 
            RowBox[{
             RowBox[{"Directive", "[", 
              RowBox[{"Blue", ",", "Thin"}], "]"}], ",", 
             RowBox[{"Directive", "[", 
              RowBox[{"Red", ",", "Thin"}], "]"}], ",", 
             RowBox[{"Directive", "[", 
              RowBox[{"Black", ",", "Thick"}], "]"}], ",", 
             RowBox[{"Directive", "[", 
              RowBox[{"Green", ",", "Thick"}], "]"}]}], "}"}]}], ",", 
          RowBox[{"Frame", "\[Rule]", "True"}], ",", 
          RowBox[{"AspectRatio", "\[Rule]", "1"}], ",", 
          RowBox[{"GridLines", "\[Rule]", "Automatic"}], ",", 
          RowBox[{"LabelStyle", "\[Rule]", "Black"}], ",", 
          RowBox[{"FrameLabel", "\[Rule]", 
           RowBox[{"{", 
            RowBox[{
            "\"\<Pretest probability of disease\>\"", ",", 
             "\"\<Specificity\>\""}], "}"}]}], ",", 
          RowBox[{"ImageSize", "\[Rule]", "350"}]}], "]"}]}], ";", 
       "\[IndentingNewLine]", " ", 
       RowBox[{"myplotlegend", " ", "=", 
        RowBox[{"LineLegend", "[", 
         RowBox[{
          RowBox[{"{", 
           RowBox[{"Blue", ",", "Red", ",", "Black", ",", "Green"}], "}"}], 
          ",", 
          RowBox[{"{", 
           RowBox[{
           "\"\<Maximum Mutual Information\>\"", ",", 
            "\"\<Maximum Youden Index\>\"", ",", 
            "\"\<Likelihood Ratio = 1\>\"", ",", " ", 
            "\"\<P(D+/T+) = 0.5\>\""}], "}"}]}], "]"}]}], ";", "\n", 
       RowBox[{"plotinfo", "=", 
        RowBox[{"GraphicsGrid", "[", 
         RowBox[{
          RowBox[{"{", 
           RowBox[{
            RowBox[{"{", 
             RowBox[{"myplotlegend", ",", "SpanFromLeft"}], "}"}], ",", 
            RowBox[{"{", 
             RowBox[{"mytext", ",", " ", "SpanFromLeft"}], "}"}]}], "}"}], 
          ",", 
          RowBox[{"Frame", "\[Rule]", "All"}]}], "]"}]}], ";", "\n", "\n", 
       RowBox[{"(*", " ", 
        RowBox[{"PLot", " ", "the", " ", "Histo"}], " ", "*)"}], 
       "\[IndentingNewLine]", 
       RowBox[{"dist1run1", "=", "dist1pd05"}], ";", "\[IndentingNewLine]", 
       RowBox[{"dist2run1", "=", "dist2pd05"}], ";", "\[IndentingNewLine]", 
       RowBox[{"upperrun1", "=", 
        RowBox[{"Max", "[", 
         RowBox[{"{", 
          RowBox[{
           RowBox[{"Max", "[", "dist1run1", "]"}], ",", 
           RowBox[{"Max", "[", "dist2run1", "]"}]}], "}"}], "]"}]}], ";", 
       "\[IndentingNewLine]", 
       RowBox[{"xmin", "=", "0"}], ";", 
       RowBox[{"xmax", "=", 
        RowBox[{"Ceiling", "[", "upperrun1", "]"}]}], ";", 
       "\[IndentingNewLine]", 
       RowBox[{"plotHIST", "=", 
        RowBox[{"Histogram", "[", 
         RowBox[{
          RowBox[{"{", 
           RowBox[{"dist1run1", ",", "dist2run1"}], "}"}], ",", 
          RowBox[{"{", 
           RowBox[{"xmin", ",", "xmax", ",", "1"}], "}"}], ",", 
          RowBox[{"Frame", "\[Rule]", "True"}], ",", 
          RowBox[{"FrameLabel", "\[Rule]", 
           RowBox[{"{", 
            RowBox[{"\"\<x\>\"", ",", "\"\<Frequency distribution\>\""}], 
            "}"}]}], ",", 
          RowBox[{"BaseStyle", "\[Rule]", 
           RowBox[{"{", 
            RowBox[{
             RowBox[{"FontWeight", "\[Rule]", "\"\<Bold\>\""}], ",", " ", 
             RowBox[{"FontSize", "\[Rule]", "12"}]}], "}"}]}], ",", 
          RowBox[{"ImageSize", "\[Rule]", "400"}]}], "]"}]}], ";", 
       "\[IndentingNewLine]", 
       RowBox[{"(*", "\[IndentingNewLine]", 
        RowBox[{
         RowBox[{"Print", "[", 
          RowBox[{"\"\<p=0.5, Disty1:\>\"", ",", "dist1pd05"}], "]"}], ";", 
         "\[IndentingNewLine]", 
         RowBox[{"Print", "[", 
          RowBox[{"\"\<p=0.5, Disty2:\>\"", ",", "dist2pd05"}], "]"}], ";"}], 
        "*)"}], "\[IndentingNewLine]", "\n", 
       RowBox[{"ResultPlot", "=", 
        RowBox[{"Labeled", "[", 
         RowBox[{
          RowBox[{"GraphicsGrid", "[", 
           RowBox[{
            RowBox[{"{", 
             RowBox[{
              RowBox[{"{", 
               RowBox[{"plotHIST", ",", "plot2"}], "}"}], ",", 
              RowBox[{"{", 
               RowBox[{"plot4", ",", "plot5"}], "}"}], ",", 
              RowBox[{"{", 
               RowBox[{"plot1", ",", 
                RowBox[{"Column", "[", 
                 RowBox[{"{", 
                  RowBox[{
                  "myplotlegend", ",", "\[IndentingNewLine]", "\"\<  \>\"", 
                   ",", "\[IndentingNewLine]", "\"\<  \>\"", ",", 
                   "\[IndentingNewLine]", "\"\<Distribution parameters:\>\"", 
                   ",", "\[IndentingNewLine]", 
                   RowBox[{"\"\<Distribution1[Healthy]:\>\"", "<>", 
                    RowBox[{"ToString", "[", "distF1", "]"}]}], ",", " ", 
                   "\[IndentingNewLine]", 
                   RowBox[{"\"\<Distribution2[Diseased]:\>\"", "<>", 
                    RowBox[{"ToString", "[", "distF2", "]"}]}], ",", " ", 
                   "\[IndentingNewLine]", "\"\<  \>\"", ",", 
                   "\[IndentingNewLine]", "\"\<  \>\"", ",", 
                   "\[IndentingNewLine]", "\"\<  \>\"", ",", 
                   "\[IndentingNewLine]", "\"\<  \>\"", ",", 
                   "\[IndentingNewLine]", 
                   RowBox[{"\"\<Total subject number:\>\"", "<>", 
                    RowBox[{"ToString", "[", "ntotal", "]"}]}], ",", 
                   "\[IndentingNewLine]", 
                   RowBox[{"\"\<             Healthy:\>\"", "<>", 
                    RowBox[{"ToString", "[", "ngesundvec", "]"}]}], ",", 
                   "\[IndentingNewLine]", "\"\<  \>\"", ",", 
                   "\[IndentingNewLine]", 
                   RowBox[{"\"\<Number of Monte Carlo Runs: \>\"", "<>", 
                    RowBox[{"ToString", "[", "maxsamples", "]"}]}], ",", 
                   "\[IndentingNewLine]", "\"\<  \>\"", ",", 
                   "\[IndentingNewLine]", "\"\<  \>\"", ",", 
                   "\[IndentingNewLine]", 
                   RowBox[{"DateString", "[", "]"}]}], "\[IndentingNewLine]", 
                  "}"}], " ", "]"}]}], "}"}]}], "}"}], ",", " ", 
            "\[IndentingNewLine]", 
            RowBox[{"Frame", "\[Rule]", "All"}]}], "]"}], ",", 
          RowBox[{
          "\"\<Analyses of the different algorithms - Resultgraphics of \
AnalyseNr: \>\"", "<>", 
           RowBox[{"ToString", "[", 
            RowBox[{"++", "myfilecounter"}], "]"}]}], ",", 
          RowBox[{"{", "Top", "}"}]}], "]"}]}], ";", " ", "\n", 
       RowBox[{"Export", "[", 
        RowBox[{
         RowBox[{
          RowBox[{"NotebookDirectory", "[", "]"}], "<>", 
          "\"\<MyResultPlots_\>\"", "<>", 
          RowBox[{"ToString", "[", "myfilecounter", "]"}], "<>", 
          "\"\<.TIF\>\""}], ",", "ResultPlot", ",", "\"\<TIFF\>\""}], "]"}], 
       ";", "\[IndentingNewLine]", 
       RowBox[{"Export", "[", 
        RowBox[{
         RowBox[{
          RowBox[{"NotebookDirectory", "[", "]"}], "<>", 
          "\"\<MyResultPlots_\>\"", "<>", 
          RowBox[{"ToString", "[", "myfilecounter", "]"}], "<>", 
          "\"\<.PDF\>\""}], ",", "ResultPlot", ",", "\"\<PDF\>\""}], "]"}], 
       ";", "\[IndentingNewLine]", "\[IndentingNewLine]", 
       RowBox[{"(*", " ", 
        RowBox[{
        "Here", " ", "is", " ", "the", " ", "part", " ", "for", " ", "the", 
         " ", "standard", " ", "deviation"}], " ", "*)"}], 
       "\[IndentingNewLine]", 
       RowBox[{
        RowBox[{
         RowBox[{"resultvecSDev", "[", 
          RowBox[{"[", "1", "]"}], "]"}], "[", 
         RowBox[{"[", "1", "]"}], "]"}], "[", 
        RowBox[{"[", 
         RowBox[{"1", ",", "2"}], "]"}], "]"}], ";", "\n", 
       RowBox[{"ValueResVecSDev", "=", 
        RowBox[{"Table", "[", 
         RowBox[{
          RowBox[{
           RowBox[{
            RowBox[{"resultvecSDev", "[", 
             RowBox[{"[", "1", "]"}], "]"}], "[", 
            RowBox[{"[", "i", "]"}], "]"}], "[", 
           RowBox[{"[", 
            RowBox[{"1", ",", "2"}], "]"}], "]"}], ",", 
          RowBox[{"{", 
           RowBox[{"i", ",", "1", ",", 
            RowBox[{"Length", "[", "ngesundvec", "]"}]}], "}"}]}], "]"}]}], 
       ";", "\n", "\[IndentingNewLine]", 
       RowBox[{"SensResVecSDev", "=", 
        RowBox[{"Table", "[", 
         RowBox[{
          RowBox[{
           RowBox[{
            RowBox[{"resultvecSDev", "[", 
             RowBox[{"[", "1", "]"}], "]"}], "[", 
            RowBox[{"[", "i", "]"}], "]"}], "[", 
           RowBox[{"[", 
            RowBox[{"1", ",", "3"}], "]"}], "]"}], ",", 
          RowBox[{"{", 
           RowBox[{"i", ",", "1", ",", 
            RowBox[{"Length", "[", "ngesundvec", "]"}]}], "}"}]}], "]"}]}], 
       ";", "\[IndentingNewLine]", "\[IndentingNewLine]", 
       RowBox[{"SpecResVecSDev", "=", 
        RowBox[{"Table", "[", 
         RowBox[{
          RowBox[{
           RowBox[{
            RowBox[{"resultvecSDev", "[", 
             RowBox[{"[", "1", "]"}], "]"}], "[", 
            RowBox[{"[", "i", "]"}], "]"}], "[", 
           RowBox[{"[", 
            RowBox[{"1", ",", "4"}], "]"}], "]"}], ",", 
          RowBox[{"{", 
           RowBox[{"i", ",", "1", ",", 
            RowBox[{"Length", "[", "ngesundvec", "]"}]}], "}"}]}], "]"}]}], 
       ";", "\n", "\[IndentingNewLine]", 
       RowBox[{"YoudenResVecSDev", "=", 
        RowBox[{"Table", "[", 
         RowBox[{
          RowBox[{
           RowBox[{
            RowBox[{"resultvecSDev", "[", 
             RowBox[{"[", "1", "]"}], "]"}], "[", 
            RowBox[{"[", "i", "]"}], "]"}], "[", 
           RowBox[{"[", 
            RowBox[{"1", ",", "5"}], "]"}], "]"}], ",", 
          RowBox[{"{", 
           RowBox[{"i", ",", "1", ",", 
            RowBox[{"Length", "[", "ngesundvec", "]"}]}], "}"}]}], "]"}]}], 
       ";", "\[IndentingNewLine]", "\n", 
       RowBox[{"TransinfResVecSDev", "=", 
        RowBox[{"Table", "[", 
         RowBox[{
          RowBox[{
           RowBox[{
            RowBox[{"resultvecSDev", "[", 
             RowBox[{"[", "1", "]"}], "]"}], "[", 
            RowBox[{"[", "i", "]"}], "]"}], "[", 
           RowBox[{"[", 
            RowBox[{"1", ",", "6"}], "]"}], "]"}], ",", 
          RowBox[{"{", 
           RowBox[{"i", ",", "1", ",", 
            RowBox[{"Length", "[", "ngesundvec", "]"}]}], "}"}]}], "]"}]}], 
       ";", "\n", 
       RowBox[{"plotmedata", "=", 
        RowBox[{
         RowBox[{
          RowBox[{"Table", "[", 
           RowBox[{
            RowBox[{"{", 
             RowBox[{
              RowBox[{
               RowBox[{"(", 
                RowBox[{"ntotal", "-", 
                 RowBox[{"ngesundvec", "[", 
                  RowBox[{"[", "j", "]"}], "]"}]}], ")"}], "/", "ntotal"}], 
              ",", 
              RowBox[{
               RowBox[{
                RowBox[{"Drop", "[", 
                 RowBox[{"TransinfResVecSDev", ",", "None", ",", 
                  RowBox[{"{", "1", "}"}]}], "]"}], "[", 
                RowBox[{"[", "j", "]"}], "]"}], "[", 
               RowBox[{"[", "i", "]"}], "]"}]}], "}"}], ",", 
            RowBox[{"{", 
             RowBox[{"j", ",", "1", ",", 
              RowBox[{"Length", "[", "ngesundvec", "]"}]}], "}"}], ",", 
            RowBox[{"{", 
             RowBox[{"i", ",", "1", ",", 
              RowBox[{"Length", "[", 
               RowBox[{
                RowBox[{"Drop", "[", 
                 RowBox[{"TransinfResVecSDev", ",", "None", ",", 
                  RowBox[{"{", "1", "}"}]}], "]"}], "\[Transpose]"}], " ", 
               "]"}]}], "}"}]}], "]"}], "\[Transpose]"}], " ", "//", " ", 
         "TraditionalForm"}]}], ";", "\[IndentingNewLine]", 
       RowBox[{"plot1", "=", 
        RowBox[{"ListLinePlot", "[", 
         RowBox[{
          RowBox[{"plotmedata", "[", 
           RowBox[{"[", "1", "]"}], "]"}], ",", 
          RowBox[{"PlotLabel", "\[Rule]", "\"\< \>\""}], ",", 
          RowBox[{"BaseStyle", "\[Rule]", 
           RowBox[{"{", 
            RowBox[{
             RowBox[{"FontWeight", "\[Rule]", "\"\<Bold\>\""}], ",", " ", 
             RowBox[{"FontSize", "\[Rule]", "12"}]}], "}"}]}], ",", 
          RowBox[{"(*", 
           RowBox[{
            RowBox[{"PlotRange", "\[Rule]", 
             RowBox[{"{", 
              RowBox[{
               RowBox[{"{", 
                RowBox[{"0", ",", "1"}], "}"}], ",", 
               RowBox[{"{", 
                RowBox[{"0", ",", "1"}], "}"}]}], "}"}]}], ","}], "*)"}], 
          RowBox[{"PlotStyle", "->", 
           RowBox[{"{", 
            RowBox[{
             RowBox[{"Directive", "[", 
              RowBox[{"Blue", ",", "Thin"}], "]"}], ",", 
             RowBox[{"Directive", "[", 
              RowBox[{"Red", ",", "Thin"}], "]"}], ",", 
             RowBox[{"Directive", "[", 
              RowBox[{"Black", ",", "Thick"}], "]"}], ",", 
             RowBox[{"Directive", "[", 
              RowBox[{"Green", ",", "Thick"}], "]"}]}], "}"}]}], ",", 
          RowBox[{"Frame", "\[Rule]", "True"}], ",", 
          RowBox[{"AspectRatio", "\[Rule]", "1"}], ",", 
          RowBox[{"GridLines", "\[Rule]", "Automatic"}], ",", 
          RowBox[{"LabelStyle", "\[Rule]", "Black"}], ",", 
          RowBox[{"FrameLabel", "\[Rule]", 
           RowBox[{"{", 
            RowBox[{
            "\"\<Pretest probability of disease\>\"", ",", 
             "\"\<Mutual information [bit]-SDev\>\""}], "}"}]}], ",", 
          RowBox[{"ImageSize", "\[Rule]", "350"}], ",", 
          RowBox[{"Epilog", "\[Rule]", 
           RowBox[{"Inset", "[", 
            RowBox[{
             RowBox[{"Framed", "[", 
              RowBox[{
               RowBox[{"Style", "[", 
                RowBox[{"\"\<Spiral\>\"", ",", "20"}], "]"}], ",", 
               RowBox[{"Background", "\[Rule]", "LightYellow"}]}], "]"}], ",", 
             RowBox[{"{", 
              RowBox[{"Right", ",", "Bottom"}], "}"}], ",", 
             RowBox[{"{", 
              RowBox[{"Right", ",", "Bottom"}], "}"}]}], "]"}]}]}], "]"}]}], 
       ";", "\n", 
       RowBox[{"plotmedata", "=", 
        RowBox[{
         RowBox[{
          RowBox[{"Table", "[", 
           RowBox[{
            RowBox[{"{", 
             RowBox[{
              RowBox[{
               RowBox[{"(", 
                RowBox[{"ntotal", "-", 
                 RowBox[{"ngesundvec", "[", 
                  RowBox[{"[", "j", "]"}], "]"}]}], ")"}], "/", "ntotal"}], 
              ",", 
              RowBox[{
               RowBox[{
                RowBox[{"Drop", "[", 
                 RowBox[{"ValueResVecSDev", ",", "None", ",", 
                  RowBox[{"{", "1", "}"}]}], "]"}], "[", 
                RowBox[{"[", "j", "]"}], "]"}], "[", 
               RowBox[{"[", "i", "]"}], "]"}]}], "}"}], ",", 
            RowBox[{"{", 
             RowBox[{"j", ",", "1", ",", 
              RowBox[{"Length", "[", "ngesundvec", "]"}]}], "}"}], ",", 
            RowBox[{"{", 
             RowBox[{"i", ",", "1", ",", 
              RowBox[{"Length", "[", 
               RowBox[{
                RowBox[{"Drop", "[", 
                 RowBox[{"ValueResVecSDev", ",", "None", ",", 
                  RowBox[{"{", "1", "}"}]}], "]"}], "\[Transpose]"}], " ", 
               "]"}]}], "}"}]}], "]"}], "\[Transpose]"}], " ", "//", " ", 
         "TraditionalForm"}]}], ";", "\[IndentingNewLine]", 
       RowBox[{"plot2", "=", 
        RowBox[{"ListLinePlot", "[", 
         RowBox[{
          RowBox[{"plotmedata", "[", 
           RowBox[{"[", "1", "]"}], "]"}], ",", 
          RowBox[{"PlotLabel", "\[Rule]", "\"\< \>\""}], ",", 
          RowBox[{"BaseStyle", "\[Rule]", 
           RowBox[{"{", 
            RowBox[{
             RowBox[{"FontWeight", "\[Rule]", "\"\<Bold\>\""}], ",", " ", 
             RowBox[{"FontSize", "\[Rule]", "12"}]}], "}"}]}], ",", 
          RowBox[{"(*", 
           RowBox[{
            RowBox[{"PlotRange", "\[Rule]", 
             RowBox[{"{", 
              RowBox[{
               RowBox[{"{", 
                RowBox[{"0", ",", "1"}], "}"}], ",", "Full"}], "}"}]}], ","}],
            "*)"}], 
          RowBox[{"PlotStyle", "->", 
           RowBox[{"{", 
            RowBox[{
             RowBox[{"Directive", "[", 
              RowBox[{"Blue", ",", "Thin"}], "]"}], ",", 
             RowBox[{"Directive", "[", 
              RowBox[{"Red", ",", "Thin"}], "]"}], ",", 
             RowBox[{"Directive", "[", 
              RowBox[{"Black", ",", "Thick"}], "]"}], ",", 
             RowBox[{"Directive", "[", 
              RowBox[{"Green", ",", "Thick"}], "]"}]}], "}"}]}], ",", 
          RowBox[{"Frame", "\[Rule]", "True"}], ",", 
          RowBox[{"AspectRatio", "\[Rule]", "1"}], ",", 
          RowBox[{"GridLines", "\[Rule]", "Automatic"}], ",", 
          RowBox[{"LabelStyle", "\[Rule]", "Black"}], ",", 
          RowBox[{"FrameLabel", "\[Rule]", 
           RowBox[{"{", 
            RowBox[{
            "\"\<Pretest probability of disease\>\"", ",", 
             "\"\<Cut-off value - SDev\>\""}], "}"}]}], ",", 
          RowBox[{"ImageSize", "\[Rule]", "350"}]}], "]"}]}], ";", "\n", 
       RowBox[{"plotmedata", "=", 
        RowBox[{
         RowBox[{
          RowBox[{"Table", "[", 
           RowBox[{
            RowBox[{"{", 
             RowBox[{
              RowBox[{
               RowBox[{"(", 
                RowBox[{"ntotal", "-", 
                 RowBox[{"ngesundvec", "[", 
                  RowBox[{"[", "j", "]"}], "]"}]}], ")"}], "/", "ntotal"}], 
              ",", 
              RowBox[{
               RowBox[{
                RowBox[{"Drop", "[", 
                 RowBox[{"YoudenResVecSDev", ",", "None", ",", 
                  RowBox[{"{", "1", "}"}]}], "]"}], "[", 
                RowBox[{"[", "j", "]"}], "]"}], "[", 
               RowBox[{"[", "i", "]"}], "]"}]}], "}"}], ",", 
            RowBox[{"{", 
             RowBox[{"j", ",", "1", ",", 
              RowBox[{"Length", "[", "ngesundvec", "]"}]}], "}"}], ",", 
            RowBox[{"{", 
             RowBox[{"i", ",", "1", ",", 
              RowBox[{"Length", "[", 
               RowBox[{
                RowBox[{"Drop", "[", 
                 RowBox[{"YoudenResVecSDev", ",", "None", ",", 
                  RowBox[{"{", "1", "}"}]}], "]"}], "\[Transpose]"}], " ", 
               "]"}]}], "}"}]}], "]"}], "\[Transpose]"}], " ", "//", " ", 
         "TraditionalForm"}]}], ";", "\[IndentingNewLine]", 
       RowBox[{"plot3", "=", 
        RowBox[{"ListLinePlot", "[", 
         RowBox[{
          RowBox[{"plotmedata", "[", 
           RowBox[{"[", "1", "]"}], "]"}], ",", 
          RowBox[{"PlotLabel", "\[Rule]", "\"\< \>\""}], ",", 
          RowBox[{"BaseStyle", "\[Rule]", 
           RowBox[{"{", 
            RowBox[{
             RowBox[{"FontWeight", "\[Rule]", "\"\<Bold\>\""}], ",", " ", 
             RowBox[{"FontSize", "\[Rule]", "12"}]}], "}"}]}], ",", 
          RowBox[{"(*", 
           RowBox[{
            RowBox[{"PlotRange", "\[Rule]", 
             RowBox[{"{", 
              RowBox[{
               RowBox[{"{", 
                RowBox[{"0", ",", "1"}], "}"}], ",", 
               RowBox[{"{", 
                RowBox[{"0", ",", "1"}], "}"}]}], "}"}]}], ","}], "*)"}], 
          RowBox[{"(*", 
           RowBox[{
            RowBox[{"PlotRange", "\[Rule]", 
             RowBox[{"{", 
              RowBox[{
               RowBox[{"ngesundvec", "[", 
                RowBox[{"[", "1", "]"}], "]"}], ",", 
               RowBox[{"ngesundvec", "[", 
                RowBox[{"[", 
                 RowBox[{"Length", "[", "ngesundvec", "]"}], "]"}], "]"}]}], 
              "}"}]}], ","}], "*)"}], 
          RowBox[{"PlotStyle", "->", 
           RowBox[{"{", 
            RowBox[{
             RowBox[{"Directive", "[", 
              RowBox[{"Blue", ",", "Thin"}], "]"}], ",", 
             RowBox[{"Directive", "[", 
              RowBox[{"Red", ",", "Thin"}], "]"}], ",", 
             RowBox[{"Directive", "[", 
              RowBox[{"Black", ",", "Thick"}], "]"}], ",", 
             RowBox[{"Directive", "[", 
              RowBox[{"Green", ",", "Thick"}], "]"}]}], "}"}]}], ",", 
          RowBox[{"Frame", "\[Rule]", "True"}], ",", 
          RowBox[{"AspectRatio", "\[Rule]", "1"}], ",", 
          RowBox[{"GridLines", "\[Rule]", "Automatic"}], ",", 
          RowBox[{"LabelStyle", "\[Rule]", "Black"}], ",", 
          RowBox[{"FrameLabel", "\[Rule]", 
           RowBox[{"{", 
            RowBox[{
            "\"\<Pretest probability of disease\>\"", ",", 
             "\"\<Youden index-SDev\>\""}], "}"}]}], ",", 
          RowBox[{"ImageSize", "\[Rule]", "350"}]}], "]"}]}], ";", "\n", 
       RowBox[{"plotmedata", "=", 
        RowBox[{
         RowBox[{
          RowBox[{"Table", "[", 
           RowBox[{
            RowBox[{"{", 
             RowBox[{
              RowBox[{
               RowBox[{"(", 
                RowBox[{"ntotal", "-", 
                 RowBox[{"ngesundvec", "[", 
                  RowBox[{"[", "j", "]"}], "]"}]}], ")"}], "/", "ntotal"}], 
              ",", 
              RowBox[{
               RowBox[{
                RowBox[{"Drop", "[", 
                 RowBox[{"SensResVecSDev", ",", "None", ",", 
                  RowBox[{"{", "1", "}"}]}], "]"}], "[", 
                RowBox[{"[", "j", "]"}], "]"}], "[", 
               RowBox[{"[", "i", "]"}], "]"}]}], "}"}], ",", 
            RowBox[{"{", 
             RowBox[{"j", ",", "1", ",", 
              RowBox[{"Length", "[", "ngesundvec", "]"}]}], "}"}], ",", 
            RowBox[{"{", 
             RowBox[{"i", ",", "1", ",", 
              RowBox[{"Length", "[", 
               RowBox[{
                RowBox[{"Drop", "[", 
                 RowBox[{"SensResVecSDev", ",", "None", ",", 
                  RowBox[{"{", "1", "}"}]}], "]"}], "\[Transpose]"}], " ", 
               "]"}]}], "}"}]}], "]"}], "\[Transpose]"}], " ", "//", " ", 
         "TraditionalForm"}]}], ";", "\[IndentingNewLine]", 
       RowBox[{"plot4", "=", 
        RowBox[{"ListLinePlot", "[", 
         RowBox[{
          RowBox[{"plotmedata", "[", 
           RowBox[{"[", "1", "]"}], "]"}], ",", 
          RowBox[{"PlotLabel", "\[Rule]", "\"\< \>\""}], ",", 
          RowBox[{"BaseStyle", "\[Rule]", 
           RowBox[{"{", 
            RowBox[{
             RowBox[{"FontWeight", "\[Rule]", "\"\<Bold\>\""}], ",", " ", 
             RowBox[{"FontSize", "\[Rule]", "12"}]}], "}"}]}], ",", 
          RowBox[{"(*", 
           RowBox[{
            RowBox[{"PlotRange", "\[Rule]", 
             RowBox[{"{", 
              RowBox[{
               RowBox[{"{", 
                RowBox[{"0", ",", "1"}], "}"}], ",", 
               RowBox[{"{", 
                RowBox[{"0", ",", "1"}], "}"}]}], "}"}]}], ","}], "*)"}], 
          RowBox[{"(*", 
           RowBox[{
            RowBox[{"PlotRange", "\[Rule]", 
             RowBox[{"{", 
              RowBox[{
               RowBox[{"ngesundvec", "[", 
                RowBox[{"[", "1", "]"}], "]"}], ",", 
               RowBox[{"ngesundvec", "[", 
                RowBox[{"[", 
                 RowBox[{"Length", "[", "ngesundvec", "]"}], "]"}], "]"}]}], 
              "}"}]}], ","}], "*)"}], 
          RowBox[{"PlotStyle", "->", 
           RowBox[{"{", 
            RowBox[{
             RowBox[{"Directive", "[", 
              RowBox[{"Blue", ",", "Thin"}], "]"}], ",", 
             RowBox[{"Directive", "[", 
              RowBox[{"Red", ",", "Thin"}], "]"}], ",", 
             RowBox[{"Directive", "[", 
              RowBox[{"Black", ",", "Thick"}], "]"}], ",", 
             RowBox[{"Directive", "[", 
              RowBox[{"Green", ",", "Thick"}], "]"}]}], "}"}]}], ",", 
          RowBox[{"Frame", "\[Rule]", "True"}], ",", 
          RowBox[{"AspectRatio", "\[Rule]", "1"}], ",", 
          RowBox[{"GridLines", "\[Rule]", "Automatic"}], ",", 
          RowBox[{"LabelStyle", "\[Rule]", "Black"}], ",", 
          RowBox[{"FrameLabel", "\[Rule]", 
           RowBox[{"{", 
            RowBox[{
            "\"\<Pretest probability of disease\>\"", ",", 
             "\"\<Sensitivity-SDev\>\""}], "}"}]}], ",", 
          RowBox[{"ImageSize", "\[Rule]", "350"}]}], "]"}]}], ";", 
       "\[IndentingNewLine]", "\n", 
       RowBox[{"plotmedata", "=", 
        RowBox[{
         RowBox[{
          RowBox[{"Table", "[", 
           RowBox[{
            RowBox[{"{", 
             RowBox[{
              RowBox[{
               RowBox[{"(", 
                RowBox[{"ntotal", "-", 
                 RowBox[{"ngesundvec", "[", 
                  RowBox[{"[", "j", "]"}], "]"}]}], ")"}], "/", "ntotal"}], 
              ",", 
              RowBox[{
               RowBox[{
                RowBox[{"Drop", "[", 
                 RowBox[{"SpecResVecSDev", ",", "None", ",", 
                  RowBox[{"{", "1", "}"}]}], "]"}], "[", 
                RowBox[{"[", "j", "]"}], "]"}], "[", 
               RowBox[{"[", "i", "]"}], "]"}]}], "}"}], ",", 
            RowBox[{"{", 
             RowBox[{"j", ",", "1", ",", 
              RowBox[{"Length", "[", "ngesundvec", "]"}]}], "}"}], ",", 
            RowBox[{"{", 
             RowBox[{"i", ",", "1", ",", 
              RowBox[{"Length", "[", 
               RowBox[{
                RowBox[{"Drop", "[", 
                 RowBox[{"SpecResVecSDev", ",", "None", ",", 
                  RowBox[{"{", "1", "}"}]}], "]"}], "\[Transpose]"}], " ", 
               "]"}]}], "}"}]}], "]"}], "\[Transpose]"}], " ", "//", " ", 
         "TraditionalForm"}]}], ";", "\[IndentingNewLine]", 
       RowBox[{"plot5", "=", 
        RowBox[{"ListLinePlot", "[", 
         RowBox[{
          RowBox[{"plotmedata", "[", 
           RowBox[{"[", "1", "]"}], "]"}], ",", 
          RowBox[{"PlotLabel", "\[Rule]", "\"\< \>\""}], ",", 
          RowBox[{"BaseStyle", "\[Rule]", 
           RowBox[{"{", 
            RowBox[{
             RowBox[{"FontWeight", "\[Rule]", "\"\<Bold\>\""}], ",", " ", 
             RowBox[{"FontSize", "\[Rule]", "12"}]}], "}"}]}], ",", 
          RowBox[{"(*", 
           RowBox[{
            RowBox[{"PlotRange", "\[Rule]", 
             RowBox[{"{", 
              RowBox[{
               RowBox[{"{", 
                RowBox[{"0", ",", "1"}], "}"}], ",", 
               RowBox[{"{", 
                RowBox[{"0", ",", "1"}], "}"}]}], "}"}]}], ","}], "*)"}], 
          RowBox[{"(*", 
           RowBox[{
            RowBox[{"PlotRange", "\[Rule]", 
             RowBox[{"{", 
              RowBox[{
               RowBox[{"ngesundvec", "[", 
                RowBox[{"[", "1", "]"}], "]"}], ",", 
               RowBox[{"ngesundvec", "[", 
                RowBox[{"[", 
                 RowBox[{"Length", "[", "ngesundvec", "]"}], "]"}], "]"}]}], 
              "}"}]}], ","}], "*)"}], 
          RowBox[{"PlotStyle", "->", 
           RowBox[{"{", 
            RowBox[{
             RowBox[{"Directive", "[", 
              RowBox[{"Blue", ",", "Thin"}], "]"}], ",", 
             RowBox[{"Directive", "[", 
              RowBox[{"Red", ",", "Thin"}], "]"}], ",", 
             RowBox[{"Directive", "[", 
              RowBox[{"Black", ",", "Thick"}], "]"}], ",", 
             RowBox[{"Directive", "[", 
              RowBox[{"Green", ",", "Thick"}], "]"}]}], "}"}]}], ",", 
          RowBox[{"Frame", "\[Rule]", "True"}], ",", 
          RowBox[{"AspectRatio", "\[Rule]", "1"}], ",", 
          RowBox[{"GridLines", "\[Rule]", "Automatic"}], ",", 
          RowBox[{"LabelStyle", "\[Rule]", "Black"}], ",", 
          RowBox[{"FrameLabel", "\[Rule]", 
           RowBox[{"{", 
            RowBox[{
            "\"\<Pretest probability of disease\>\"", ",", 
             "\"\<Specificity-SDev\>\""}], "}"}]}], ",", 
          RowBox[{"ImageSize", "\[Rule]", "350"}]}], "]"}]}], ";", 
       "\[IndentingNewLine]", " ", 
       RowBox[{"myplotlegend", " ", "=", 
        RowBox[{"LineLegend", "[", 
         RowBox[{
          RowBox[{"{", 
           RowBox[{"Blue", ",", "Red", ",", "Black", ",", "Green"}], "}"}], 
          ",", 
          RowBox[{"{", 
           RowBox[{
           "\"\<Maximum Mutual Information\>\"", ",", 
            "\"\<Maximum Youden Index\>\"", ",", 
            "\"\<Likelihood Ratio = 1\>\"", ",", " ", 
            "\"\<P(D+/T+) = 0.5\>\""}], "}"}]}], "]"}]}], ";", "\n", 
       RowBox[{"plotinfo", "=", 
        RowBox[{"GraphicsGrid", "[", 
         RowBox[{
          RowBox[{"{", 
           RowBox[{
            RowBox[{"{", 
             RowBox[{"myplotlegend", ",", "SpanFromLeft"}], "}"}], ",", 
            RowBox[{"{", 
             RowBox[{"mytext", ",", " ", "SpanFromLeft"}], "}"}]}], "}"}], 
          ",", 
          RowBox[{"Frame", "\[Rule]", "All"}]}], "]"}]}], ";", "\n", "\n", 
       RowBox[{"(*", " ", 
        RowBox[{"PLot", " ", "the", " ", "Histo"}], " ", "*)"}], 
       "\[IndentingNewLine]", 
       RowBox[{"dist1run1", "=", "dist1pd05"}], ";", "\[IndentingNewLine]", 
       RowBox[{"dist2run1", "=", "dist2pd05"}], ";", "\[IndentingNewLine]", 
       RowBox[{"upperrun1", "=", 
        RowBox[{"Max", "[", 
         RowBox[{"{", 
          RowBox[{
           RowBox[{"Max", "[", "dist1run1", "]"}], ",", 
           RowBox[{"Max", "[", "dist2run1", "]"}]}], "}"}], "]"}]}], ";", 
       "\[IndentingNewLine]", 
       RowBox[{"xmin", "=", "0"}], ";", 
       RowBox[{"xmax", "=", 
        RowBox[{"Ceiling", "[", "upperrun1", "]"}]}], ";", 
       "\[IndentingNewLine]", 
       RowBox[{"plotHIST", "=", 
        RowBox[{"Histogram", "[", 
         RowBox[{
          RowBox[{"{", 
           RowBox[{"dist1run1", ",", "dist2run1"}], "}"}], ",", 
          RowBox[{"{", 
           RowBox[{"xmin", ",", "xmax", ",", "1"}], "}"}], ",", 
          RowBox[{"Frame", "\[Rule]", "True"}], ",", 
          RowBox[{"FrameLabel", "\[Rule]", 
           RowBox[{"{", 
            RowBox[{"\"\<x\>\"", ",", "\"\<Frequency distribution\>\""}], 
            "}"}]}], ",", 
          RowBox[{"BaseStyle", "\[Rule]", 
           RowBox[{"{", 
            RowBox[{
             RowBox[{"FontWeight", "\[Rule]", "\"\<Bold\>\""}], ",", " ", 
             RowBox[{"FontSize", "\[Rule]", "12"}]}], "}"}]}], ",", 
          RowBox[{"ImageSize", "\[Rule]", "400"}]}], "]"}]}], ";", 
       "\[IndentingNewLine]", 
       RowBox[{"(*", "\[IndentingNewLine]", 
        RowBox[{
         RowBox[{"Print", "[", 
          RowBox[{"\"\<p=0.5, Disty1:\>\"", ",", "dist1pd05"}], "]"}], ";", 
         "\[IndentingNewLine]", 
         RowBox[{"Print", "[", 
          RowBox[{"\"\<p=0.5, Disty2:\>\"", ",", "dist2pd05"}], "]"}], ";"}], 
        "*)"}], "\[IndentingNewLine]", "\n", 
       RowBox[{"ResultPlot", "=", 
        RowBox[{"Labeled", "[", 
         RowBox[{
          RowBox[{"GraphicsGrid", "[", 
           RowBox[{
            RowBox[{"{", 
             RowBox[{
              RowBox[{"{", 
               RowBox[{"plotHIST", ",", "plot2"}], "}"}], ",", 
              RowBox[{"{", 
               RowBox[{"plot4", ",", "plot5"}], "}"}], ",", 
              RowBox[{"{", 
               RowBox[{"plot1", ",", 
                RowBox[{"Column", "[", 
                 RowBox[{"{", 
                  RowBox[{
                  "myplotlegend", ",", "\[IndentingNewLine]", "\"\<  \>\"", 
                   ",", "\[IndentingNewLine]", "\"\<  \>\"", ",", 
                   "\[IndentingNewLine]", "\"\<Distribution parameters:\>\"", 
                   ",", "\[IndentingNewLine]", 
                   RowBox[{"\"\<Distribution1[Healthy]:\>\"", "<>", 
                    RowBox[{"ToString", "[", "distF1", "]"}]}], ",", " ", 
                   "\[IndentingNewLine]", 
                   RowBox[{"\"\<Distribution2[Diseased]:\>\"", "<>", 
                    RowBox[{"ToString", "[", "distF2", "]"}]}], ",", " ", 
                   "\[IndentingNewLine]", "\"\<  \>\"", ",", 
                   "\[IndentingNewLine]", "\"\<  \>\"", ",", 
                   "\[IndentingNewLine]", "\"\<  \>\"", ",", 
                   "\[IndentingNewLine]", "\"\<  \>\"", ",", 
                   "\[IndentingNewLine]", 
                   RowBox[{"\"\<Total subject number:\>\"", "<>", 
                    RowBox[{"ToString", "[", "ntotal", "]"}]}], ",", 
                   "\[IndentingNewLine]", 
                   RowBox[{"\"\<             Healthy:\>\"", "<>", 
                    RowBox[{"ToString", "[", "ngesundvec", "]"}]}], ",", 
                   "\[IndentingNewLine]", "\"\<  \>\"", ",", 
                   "\[IndentingNewLine]", 
                   RowBox[{"\"\<Number of Monte Carlo Runs: \>\"", "<>", 
                    RowBox[{"ToString", "[", "maxsamples", "]"}]}], ",", 
                   "\[IndentingNewLine]", "\"\<  \>\"", ",", 
                   "\[IndentingNewLine]", "\"\<  \>\"", ",", 
                   "\[IndentingNewLine]", 
                   RowBox[{"DateString", "[", "]"}]}], "\[IndentingNewLine]", 
                  "}"}], " ", "]"}]}], "}"}]}], "}"}], ",", " ", 
            "\[IndentingNewLine]", 
            RowBox[{"Frame", "\[Rule]", "All"}]}], "]"}], ",", 
          RowBox[{
          "\"\<Analyses of the different algorithms(SDev) - Resultgraphics of \
AnalyseNr: \>\"", "<>", 
           RowBox[{"ToString", "[", "myfilecounter", "]"}]}], ",", 
          RowBox[{"{", "Top", "}"}]}], "]"}]}], ";", " ", "\n", 
       RowBox[{"Export", "[", 
        RowBox[{
         RowBox[{
          RowBox[{"NotebookDirectory", "[", "]"}], "<>", 
          "\"\<MyResultPlotsSDev_\>\"", "<>", 
          RowBox[{"ToString", "[", "myfilecounter", "]"}], "<>", 
          "\"\<.TIF\>\""}], ",", "ResultPlot", ",", "\"\<TIFF\>\""}], "]"}], 
       ";", "\[IndentingNewLine]", 
       RowBox[{"Export", "[", 
        RowBox[{
         RowBox[{
          RowBox[{"NotebookDirectory", "[", "]"}], "<>", 
          "\"\<MyResultPlotsSDev_\>\"", "<>", 
          RowBox[{"ToString", "[", "myfilecounter", "]"}], "<>", 
          "\"\<.PDF\>\""}], ",", "ResultPlot", ",", "\"\<PDF\>\""}], "]"}], 
       ";", "\n", 
       RowBox[{
        RowBox[{
         RowBox[{"{", "resultvec", "}"}], "~", "Join", "~", 
         RowBox[{"{", "resultvecSDev", "}"}]}], "//", "TraditionalForm"}], 
       ";", "\n", "\[IndentingNewLine]", 
       RowBox[{"data", " ", "=", " ", 
        RowBox[{"{", "resultvecExport", "}"}]}], ";", "\[IndentingNewLine]", 
       RowBox[{"exporttableMean", "=", 
        RowBox[{"ArrayFlatten", "[", 
         RowBox[{
          RowBox[{
           RowBox[{"data", "[", 
            RowBox[{"[", "1", "]"}], "]"}], "[", 
           RowBox[{"[", "1", "]"}], "]"}], ",", "2"}], "]"}]}], " ", ";", " ",
        "\[IndentingNewLine]", 
       RowBox[{"distyinfo", " ", "=", " ", 
        RowBox[{"\"\<(Distributionparameters: \[Mu]1[Healthy]:\>\"", "<>", 
         RowBox[{"ToString", "[", "\[Mu]1", "]"}], "<>", 
         "\"\<  \[Sigma]1[Healthy]:\>\"", "<>", 
         RowBox[{"ToString", "[", "\[Sigma]1", "]"}], "<>", 
         "\"\<  \[Mu]2[Diseased]:\>\"", "<>", 
         RowBox[{"ToString", "[", "\[Mu]2", "]"}], "<>", 
         "\"\<  \[Sigma]2[Diseased]:\>\"", "<>", 
         RowBox[{"ToString", "[", "\[Sigma]2", "]"}], "<>", 
         "\"\< Total subject number:\>\"", "<>", 
         RowBox[{"ToString", "[", "ntotal", "]"}], "<>", "\"\< Healthy:\>\"", 
         "<>", 
         RowBox[{"ToString", "[", "ngesundvec", "]"}], "<>", 
         "\[IndentingNewLine]", "\"\< Diseased:\>\"", "<>", 
         RowBox[{"ToString", "[", "nkrank", "]"}], "<>", 
         "\"\< Number of Monte Carlo Runs: \>\"", "<>", 
         RowBox[{"ToString", "[", "maxsamples", "]"}], "<>", 
         "\"\< Date/time: \>\"", "<>", 
         RowBox[{"DateString", "[", "]"}], "<>", "\"\<) \>\""}]}], ";", 
       "\[IndentingNewLine]", "\[IndentingNewLine]", 
       RowBox[{"distyinfovertical", " ", "=", " ", 
        RowBox[{"{", 
         RowBox[{
         "\"\<Distributionparameters:\>\"", ",", "\[IndentingNewLine]", 
          RowBox[{"\"\<Distribution1[Healthy]:\>\"", "<>", 
           RowBox[{"ToString", "[", "distF1", "]"}]}], ",", " ", 
          "\[IndentingNewLine]", 
          RowBox[{"\"\<Distribution2[Diseased]:\>\"", "<>", 
           RowBox[{"ToString", "[", "distF2", "]"}]}], ",", " ", 
          "\[IndentingNewLine]", "\"\<  \>\"", ",", "\[IndentingNewLine]", 
          "\"\<  \>\"", ",", "\[IndentingNewLine]", 
          RowBox[{"\"\<Total subject number:\>\"", "<>", 
           RowBox[{"ToString", "[", "ntotal", "]"}]}], ",", 
          "\[IndentingNewLine]", 
          RowBox[{"\"\< Healthy:\>\"", "<>", 
           RowBox[{"ToString", "[", "ngesundvec", "]"}]}], ",", 
          "\[IndentingNewLine]", 
          RowBox[{"\"\< Number of Monte Carlo Runs: \>\"", "<>", 
           RowBox[{"ToString", "[", "maxsamples", "]"}]}], ",", 
          "\[IndentingNewLine]", "\"\< \>\""}], "\[IndentingNewLine]", 
         "}"}]}], ";", "\[IndentingNewLine]", "\[IndentingNewLine]", 
       RowBox[{"infomat3", "=", 
        RowBox[{"Join", "[", 
         RowBox[{"distyinfovertical", ",", 
          RowBox[{"ConstantArray", "[", 
           RowBox[{"\"\< \>\"", ",", 
            RowBox[{
             RowBox[{
              RowBox[{"Length", "[", "ngesundvec", "]"}], "*", "9"}], "-", 
             "9", "+", "2"}]}], "]"}]}], "]"}]}], ";", "\[IndentingNewLine]", 
       RowBox[{"matainp", "=", " ", 
        RowBox[{"sp", "[", 
         RowBox[{"exporttableMean", ",", "\"\<B3\>\""}], "]"}]}], ";", 
       "\[IndentingNewLine]", " ", 
       RowBox[{"res", "=", 
        RowBox[{"Transpose", "[", 
         RowBox[{"Insert", "[", 
          RowBox[{
           RowBox[{"Transpose", "[", "matainp", "]"}], ",", "infomat3", ",", 
           "1"}], "]"}], "]"}]}], ";", " ", "\[IndentingNewLine]", 
       RowBox[{"(*", " ", 
        RowBox[{
         RowBox[{"Print", "[", 
          RowBox[{"res", "//", " ", "MatrixForm"}], "]"}], ";"}], "*)"}], 
       "\[IndentingNewLine]", "\[IndentingNewLine]", 
       RowBox[{"outResOverGesund11", "=", 
        RowBox[{"Join", "[", 
         RowBox[{
          RowBox[{"{", 
           RowBox[{"\"\<Result OUTPUT-MEAN of the \>\"", "<>", 
            RowBox[{"ToString", "[", "maxsamples", "]"}], "<>", 
            "\"\< runs over all elements form ngesundvec :\>\""}], "}"}], ",", 
          RowBox[{"ConstantArray", "[", 
           RowBox[{"\"\< \>\"", ",", 
            RowBox[{
             RowBox[{
              RowBox[{"Length", "[", "ngesundvec", "]"}], "*", "5"}], "-", 
             "1"}]}], "]"}]}], "]"}]}], ";", "\[IndentingNewLine]", 
       RowBox[{"outResOverGesund", "=", 
        RowBox[{"Join", "[", 
         RowBox[{
          RowBox[{"{", "outResOverGesund11", "}"}], ",", "res"}], "]"}]}], 
       ";", "\[IndentingNewLine]", 
       RowBox[{"(*", 
        RowBox[{"export", " ", "the", " ", "data", " ", "to", " ", "Excel"}], 
        "*)"}], "\[IndentingNewLine]", 
       RowBox[{"Export", "[", 
        RowBox[{
         RowBox[{
          RowBox[{"NotebookDirectory", "[", "]"}], "<>", 
          "\"\<ResultData_MEAN_\>\"", "<>", 
          RowBox[{"ToString", "[", "myfilecounter", "]"}], "<>", 
          "\"\<.xls\>\""}], ",", "outResOverGesund"}], "]"}], ";", "\n", 
       "\[IndentingNewLine]", 
       RowBox[{"(*", " ", 
        RowBox[{
        "EXPORT", " ", "in", " ", "the", " ", "same", " ", "way", " ", "the", 
         " ", "SD"}], "*)"}], "\[IndentingNewLine]", 
       RowBox[{"data", " ", "=", " ", 
        RowBox[{"{", "resultvecSDevExport", "}"}]}], ";", "\n", 
       "\[IndentingNewLine]", 
       RowBox[{"exporttableSDev", " ", "=", " ", 
        RowBox[{"ArrayFlatten", "[", 
         RowBox[{
          RowBox[{
           RowBox[{"data", "[", 
            RowBox[{"[", "1", "]"}], "]"}], "[", 
           RowBox[{"[", "1", "]"}], "]"}], ",", "2"}], "]"}]}], ";", 
       "\[IndentingNewLine]", 
       RowBox[{"infomat3", "=", 
        RowBox[{"Join", "[", 
         RowBox[{"distyinfovertical", ",", 
          RowBox[{"ConstantArray", "[", 
           RowBox[{"\"\< \>\"", ",", 
            RowBox[{
             RowBox[{
              RowBox[{"Length", "[", "ngesundvec", "]"}], "*", "9"}], "-", 
             "9", "+", "2"}]}], "]"}]}], "]"}]}], ";", "\[IndentingNewLine]", 
       "\[IndentingNewLine]", 
       RowBox[{"matainp", "=", " ", 
        RowBox[{"sp", "[", 
         RowBox[{"exporttableSDev", ",", "\"\<B3\>\""}], "]"}]}], ";", 
       "\[IndentingNewLine]", " ", 
       RowBox[{"res", "=", 
        RowBox[{"Transpose", "[", 
         RowBox[{"Insert", "[", 
          RowBox[{
           RowBox[{"Transpose", "[", "matainp", "]"}], ",", "infomat3", ",", 
           "1"}], "]"}], "]"}]}], ";", " ", "\[IndentingNewLine]", 
       RowBox[{"outResOverGesund11", "=", 
        RowBox[{"Join", "[", 
         RowBox[{
          RowBox[{"{", 
           RowBox[{"\"\<Result OUTPUT-SDev of the \>\"", "<>", 
            RowBox[{"ToString", "[", "maxsamples", "]"}], "<>", 
            "\"\< runs over all elements form ngesundvec :\>\""}], "}"}], ",", 
          RowBox[{"ConstantArray", "[", 
           RowBox[{"\"\< \>\"", ",", 
            RowBox[{
             RowBox[{
              RowBox[{"Length", "[", "ngesundvec", "]"}], "*", "5"}], "-", 
             "1"}]}], "]"}]}], "]"}]}], ";", "\[IndentingNewLine]", 
       RowBox[{"outResOverGesund", "=", 
        RowBox[{"Join", "[", 
         RowBox[{
          RowBox[{"{", "outResOverGesund11", "}"}], ",", "res"}], "]"}]}], 
       ";", "\[IndentingNewLine]", 
       RowBox[{"Export", "[", 
        RowBox[{
         RowBox[{
          RowBox[{"NotebookDirectory", "[", "]"}], "<>", 
          "\"\<ResultData_SDev_\>\"", "<>", 
          RowBox[{"ToString", "[", "myfilecounter", "]"}], "<>", 
          "\"\<.xls\>\""}], ",", "outResOverGesund"}], "]"}], ";", 
       "\[IndentingNewLine]", 
       RowBox[{"(*", " ", 
        RowBox[{
        "EXPORT", " ", "in", " ", "the", " ", "same", " ", "way", " ", "the", 
         " ", "different", " ", "RUNs"}], "*)"}], "\[IndentingNewLine]", 
       "\[IndentingNewLine]", 
       RowBox[{"For", "[", 
        RowBox[{
         RowBox[{"ngesundidx", "=", "0"}], ",", " ", 
         RowBox[{"ngesundidx", "<", " ", 
          RowBox[{"Length", "[", "ngesundvec", "]"}]}], ",", " ", 
         RowBox[{"ngesundidx", "++"}], ",", "\[IndentingNewLine]", 
         "\[IndentingNewLine]", 
         RowBox[{
          RowBox[{"datat", " ", "=", " ", 
           RowBox[{"{", 
            RowBox[{"MatrixForm", "[", 
             RowBox[{"resMonte", "[", 
              RowBox[{"[", 
               RowBox[{"ngesundidx", "+", "1"}], "]"}], "]"}], "]"}], "}"}]}],
           ";", "\n", "\[IndentingNewLine]", 
          RowBox[{"exporttableRUNS", " ", "=", " ", 
           RowBox[{"Insert", "[", 
            RowBox[{
             RowBox[{"ArrayFlatten", "[", 
              RowBox[{
               RowBox[{
                RowBox[{"datat", "[", 
                 RowBox[{"[", "1", "]"}], "]"}], "[", 
                RowBox[{"[", "1", "]"}], "]"}], ",", "2"}], "]"}], ",", 
             RowBox[{"ConstantArray", "[", 
              RowBox[{
               RowBox[{"\"\<[@ \>\"", "<>", 
                RowBox[{"ToString", "[", 
                 RowBox[{"Round", "[", 
                  RowBox[{
                   RowBox[{
                    RowBox[{"(", 
                    RowBox[{"ntotal", "-", 
                    RowBox[{"ngesundvec", "[", 
                    RowBox[{"[", 
                    RowBox[{"ngesundidx", "+", "1"}], "]"}], "]"}]}], ")"}], 
                    "/", "ntotal"}], ",", "0.01"}], "]"}], "]"}], "<>", 
                "\"\<]\>\""}], ",", "5"}], "]"}], ",", "1"}], "]"}]}], ";", 
          "\[IndentingNewLine]", "\[IndentingNewLine]", 
          RowBox[{"If", "[", 
           RowBox[{
            RowBox[{"ngesundidx", "\[Equal]", "0"}], ",", 
            RowBox[{"tmpOverGESUND", "=", " ", 
             RowBox[{"sp", "[", 
              RowBox[{"exporttableRUNS", ",", "\"\<B3\>\""}], "]"}]}], ",", 
            RowBox[{
             RowBox[{"tmpOverGESUND", "=", 
              RowBox[{"Join", "[", 
               RowBox[{"tmpOverGESUND", ",", 
                RowBox[{"sp", "[", 
                 RowBox[{"exporttableRUNS", ",", "\"\<B3\>\""}], "]"}], ",", 
                "2"}], "]"}]}], ";"}]}], "]"}], ";"}]}], "]"}], ";", 
       "\[IndentingNewLine]", "\[IndentingNewLine]", 
       RowBox[{"infomat3", "=", 
        RowBox[{"Join", "[", 
         RowBox[{"distyinfovertical", ",", 
          RowBox[{"ConstantArray", "[", 
           RowBox[{"\"\< \>\"", ",", 
            RowBox[{
             RowBox[{"maxsamples", "*", "9"}], "-", "9", "+", "3"}]}], 
           "]"}]}], "]"}]}], ";", "\[IndentingNewLine]", 
       "\[IndentingNewLine]", 
       RowBox[{"matainp", "=", " ", "tmpOverGESUND"}], ";", 
       "\[IndentingNewLine]", 
       RowBox[{"(*", " ", 
        RowBox[{
         RowBox[{"Print", "[", 
          RowBox[{"infomat3", " ", "//", " ", "MatrixForm"}], "]"}], ";"}], 
        " ", "*)"}], "\[IndentingNewLine]", " ", 
       RowBox[{"res", "=", 
        RowBox[{"Transpose", "[", 
         RowBox[{"Insert", "[", 
          RowBox[{
           RowBox[{"Transpose", "[", "matainp", "]"}], ",", "infomat3", ",", 
           "1"}], "]"}], "]"}]}], ";", " ", "\[IndentingNewLine]", 
       RowBox[{"outResOverGesund11", "=", 
        RowBox[{"Join", "[", 
         RowBox[{
          RowBox[{"{", 
           RowBox[{"\"\<Result OUTPUT-SDev of the \>\"", "<>", 
            RowBox[{"ToString", "[", "maxsamples", "]"}], "<>", 
            "\"\< runs over all elements form ngesundvec :\>\""}], "}"}], ",", 
          RowBox[{"ConstantArray", "[", 
           RowBox[{"\"\< \>\"", ",", 
            RowBox[{
             RowBox[{
              RowBox[{"Length", "[", "ngesundvec", "]"}], "*", "5"}], "-", 
             "1"}]}], "]"}]}], "]"}]}], ";", "\[IndentingNewLine]", 
       RowBox[{"outResOverGesund", "=", 
        RowBox[{"Join", "[", 
         RowBox[{
          RowBox[{"{", "outResOverGesund11", "}"}], ",", "res"}], "]"}]}], 
       ";", " ", "\[IndentingNewLine]", 
       RowBox[{"Export", "[", 
        RowBox[{
         RowBox[{
          RowBox[{"NotebookDirectory", "[", "]"}], "<>", 
          "\"\<ResultData_RUNs_\>\"", "<>", 
          RowBox[{"ToString", "[", "myfilecounter", "]"}], "<>", 
          "\"\<.xls\>\""}], ",", "outResOverGesund"}], "]"}], " ", ";"}]}], 
     "\[IndentingNewLine]", "]"}]}], ";"}], "\n"}]], "Input",
 CellChangeTimes->{{3.5811747774494553`*^9, 3.5811748393189945`*^9}, {
   3.581174890069897*^9, 3.581174909669018*^9}, {3.581174945946093*^9, 
   3.5811749499623227`*^9}, {3.5811769661626425`*^9, 
   3.5811770023707137`*^9}, {3.581177053597644*^9, 3.5811770588039417`*^9}, {
   3.581177168533218*^9, 3.581177184624138*^9}, {3.5811772169589877`*^9, 
   3.581177229294693*^9}, 3.581177278468506*^9, {3.581177461582979*^9, 
   3.5811774892955647`*^9}, {3.581177624261284*^9, 3.5811776495697317`*^9}, 
   3.581177862111888*^9, {3.5811779480188017`*^9, 3.5811779541741543`*^9}, {
   3.5811779874920597`*^9, 3.581177987697071*^9}, 3.5811780775132084`*^9, {
   3.581178119475609*^9, 3.581178119622617*^9}, {3.5811781740317287`*^9, 
   3.581178441043001*^9}, {3.5811784734018517`*^9, 3.5811784973572226`*^9}, {
   3.5811789506601496`*^9, 3.5811789507621555`*^9}, {3.5811799000834537`*^9, 
   3.581179926664974*^9}, {3.5811800112228107`*^9, 3.58118003831236*^9}, {
   3.5811910040203123`*^9, 3.5811910286215553`*^9}, {3.5811911401159515`*^9, 
   3.581191151160771*^9}, 3.5811912948214235`*^9, {3.5811913912929926`*^9, 
   3.581191394990199*^9}, {3.5811914332726665`*^9, 3.5811914429290833`*^9}, {
   3.581191497497979*^9, 3.5811915038159904`*^9}, {3.5811917116239552`*^9, 
   3.581191728627985*^9}, 3.5811922230157895`*^9, {3.5812139648553514`*^9, 
   3.581214067387216*^9}, {3.5812141049773664`*^9, 3.581214309576069*^9}, 
   3.5812180307949104`*^9, {3.58121806312776*^9, 3.581218086687107*^9}, {
   3.5812203851285453`*^9, 3.581220388580743*^9}, {3.5812233376814213`*^9, 
   3.581223492432273*^9}, {3.5812236421418357`*^9, 3.5812236436779237`*^9}, {
   3.58122388436169*^9, 3.5812239758549232`*^9}, 3.581224089057398*^9, {
   3.581228084990952*^9, 3.581228280291123*^9}, {3.5812283124419613`*^9, 
   3.5812283287988973`*^9}, {3.5812283748615317`*^9, 3.5812284829237127`*^9}, 
   3.5812285241930733`*^9, {3.5812285989733505`*^9, 3.5812286001204157`*^9}, {
   3.581228675114705*^9, 3.581228742402554*^9}, {3.581228790025278*^9, 
   3.5812288698128414`*^9}, {3.5812289132813272`*^9, 3.581228957292845*^9}, {
   3.5812290174952884`*^9, 3.5812290265238047`*^9}, {3.581232220732528*^9, 
   3.5812322435078306`*^9}, {3.5812322776957865`*^9, 3.581232280592952*^9}, {
   3.581232313922858*^9, 3.5812323155159492`*^9}, {3.58123235101398*^9, 
   3.5812324220650434`*^9}, {3.581232464985499*^9, 3.5812325419609013`*^9}, {
   3.5812325841723156`*^9, 3.5812326158821297`*^9}, {3.5812327190190287`*^9, 
   3.581232719721069*^9}, {3.5812327504578266`*^9, 3.581232770128952*^9}, {
   3.581232831432458*^9, 3.5812328317034736`*^9}, {3.5812331164587607`*^9, 
   3.581233122804124*^9}, {3.581233165945591*^9, 3.5812331688177557`*^9}, {
   3.581233215001397*^9, 3.581233217406535*^9}, {3.5812332645542316`*^9, 
   3.5812332702235556`*^9}, {3.581233419914118*^9, 3.5812334485837574`*^9}, {
   3.5812335247121115`*^9, 3.581233561872237*^9}, {3.5812340050865874`*^9, 
   3.5812340485870757`*^9}, {3.581234992882086*^9, 3.5812350120621834`*^9}, {
   3.5812352534609904`*^9, 3.581235279167461*^9}, {3.581235773202718*^9, 
   3.581235801480335*^9}, {3.581236008973203*^9, 3.581236014598525*^9}, {
   3.5812361161523333`*^9, 3.5812361915416455`*^9}, {3.581236351478793*^9, 
   3.5812363730910296`*^9}, {3.581236523208616*^9, 3.5812366047812815`*^9}, {
   3.58123685616866*^9, 3.5812368778769016`*^9}, {3.58123866973639*^9, 
   3.5812386794629464`*^9}, {3.58140674969925*^9, 3.581406780168*^9}, {
   3.581406815714875*^9, 3.5814068709805*^9}, {3.581407048621125*^9, 
   3.58140707082425*^9}, {3.581407156668*^9, 3.581407159121125*^9}, {
   3.581407270089875*^9, 3.581407286043*^9}, {3.581407809621125*^9, 
   3.581407813964875*^9}, {3.58140805569925*^9, 3.581408121589875*^9}, {
   3.581408177793*^9, 3.581408221027375*^9}, {3.58140855938675*^9, 
   3.581408562558625*^9}, {3.5881693008708334`*^9, 3.588169351606735*^9}, {
   3.5881695445967736`*^9, 3.5881699099676714`*^9}, {3.5881699505279913`*^9, 
   3.588169955292264*^9}, {3.588170292321541*^9, 3.588170294000637*^9}, {
   3.5881704271892548`*^9, 3.5881704298584075`*^9}, {3.588170545775038*^9, 
   3.58817060648551*^9}, {3.5881708072729945`*^9, 3.588170807387001*^9}, {
   3.588171023588367*^9, 3.5881710332609205`*^9}, {3.6217495125881004`*^9, 
   3.6217495126193*^9}}],

Cell["", "PageBreak",
 PageBreakBelow->True]
}, Closed]],

Cell[CellGroupData[{

Cell["ANALYSIS of the different distributions", "Subsection",
 CellChangeTimes->{
  3.581179189290798*^9, {3.6216757673523307`*^9, 3.621675768506733*^9}}],

Cell[CellGroupData[{

Cell["Parameter input for the analysis", "Subsubsection",
 CellChangeTimes->{{3.581179023078292*^9, 3.5811790368350782`*^9}, {
  3.581179201243482*^9, 3.5811792157783136`*^9}, {3.621675771720339*^9, 
  3.6216757747155437`*^9}, {3.6216759658002796`*^9, 3.6216759756750965`*^9}}],

Cell[BoxData[
 RowBox[{"   ", 
  RowBox[{
   RowBox[{
    RowBox[{"ntotal", "=", "50"}], ";", " ", 
    RowBox[{"ngesundvec", "=", 
     RowBox[{"{", 
      RowBox[{
      "45", ",", " ", "40", ",", " ", "35", ",", " ", "30", ",", "25", ",", 
       " ", "20", ",", " ", "15", ",", " ", "10", ",", " ", "5"}], "}"}]}], 
    ";", " ", 
    RowBox[{"maxsamples", "=", "1000"}], ";"}], " ", "\[IndentingNewLine]", 
   "    ", 
   RowBox[{"(*", " ", 
    RowBox[{
     RowBox[{"ntotal", "=", "20"}], ";", " ", 
     RowBox[{"ngesundvec", "=", 
      RowBox[{"{", 
       RowBox[{"2", ",", "10"}], "}"}]}], ";", " ", 
     RowBox[{"maxsamples", "=", "2"}], ";"}], " ", "*)"}]}]}]], "Input",
 CellChangeTimes->{{3.5811923279537916`*^9, 3.581192334890188*^9}, {
   3.5812143558527155`*^9, 3.581214362611102*^9}, {3.58121495963725*^9, 
   3.581214966536645*^9}, {3.58122003737868*^9, 3.5812200447671027`*^9}, {
   3.5812204153982763`*^9, 3.581220424157778*^9}, {3.581221017447712*^9, 
   3.581221024518116*^9}, {3.5812235352467213`*^9, 3.5812235418611*^9}, {
   3.5812237184231987`*^9, 3.5812237263976545`*^9}, {3.581223990942786*^9, 
   3.5812239973731537`*^9}, {3.581224311262107*^9, 3.5812243230537815`*^9}, {
   3.5812280322149334`*^9, 3.5812280378852577`*^9}, {3.581234129995732*^9, 
   3.58123413661111*^9}, {3.5812358087297497`*^9, 3.5812358165831995`*^9}, {
   3.581237375452361*^9, 3.581237383675832*^9}, {3.5813029276457324`*^9, 
   3.581302928149761*^9}, {3.5813389040281873`*^9, 3.581338904515215*^9}, {
   3.5883017110649176`*^9, 3.588301714403323*^9}, {3.5883019195748835`*^9, 
   3.588301966967767*^9}, {3.5883023694362063`*^9, 3.588302380465426*^9}, {
   3.5883106486467485`*^9, 3.5883106495827503`*^9}, {3.588310720656475*^9, 
   3.5883107318104944`*^9}, {3.588312340988757*^9, 3.5883123533283787`*^9}, {
   3.588312395464053*^9, 3.5883124232165017`*^9}, {3.5883125408251085`*^9, 
   3.5883125638663487`*^9}, 3.5883145037177258`*^9, {3.58831467629183*^9, 
   3.588314691033856*^9}, {3.606453065293808*^9, 3.6064530661206093`*^9}, {
   3.6064567036095123`*^9, 3.6064567277427545`*^9}, {3.6064567734180346`*^9, 
   3.606456786756058*^9}, {3.606456835162943*^9, 3.6064568365981455`*^9}, {
   3.6064639679477887`*^9, 3.606463991956231*^9}, {3.606466195807249*^9, 
   3.6064662255409017`*^9}, {3.606468397296278*^9, 3.606468447309966*^9}, {
   3.6064712800506144`*^9, 3.606471314433075*^9}, {3.606472520599203*^9, 
   3.60647254752485*^9}, 3.6216771724316015`*^9, 3.62167735387552*^9}],

Cell[BoxData[
 RowBox[{
  RowBox[{"myAnalyseModule", "@@@", 
   RowBox[{"{", "\[IndentingNewLine]", 
    RowBox[{"{", 
     RowBox[{
      RowBox[{"LogNormalDistribution", "[", 
       RowBox[{"2.0", ",", ".40"}], "]"}], ",", 
      RowBox[{"LogNormalDistribution", "[", 
       RowBox[{"2.5", ",", ".30"}], "]"}]}], "}"}], "\[IndentingNewLine]", 
    "}"}]}], ";"}]], "Input",
 CellChangeTimes->{{3.58117406087747*^9, 3.581174079277522*^9}, {
   3.5811786436255884`*^9, 3.581178675718424*^9}, {3.581179106581068*^9, 
   3.581179122129957*^9}, 3.581181079703924*^9, {3.581213617205467*^9, 
   3.581213676100836*^9}, {3.5812177988606443`*^9, 3.5812178050840006`*^9}, 
   3.581218030719906*^9, {3.581220088984632*^9, 3.581220100878312*^9}, {
   3.581228028607727*^9, 3.5812280292937665`*^9}, {3.5812341850348797`*^9, 
   3.581234186770979*^9}, {3.5812358430547132`*^9, 3.581235937094092*^9}, {
   3.581240475885696*^9, 3.581240491830608*^9}, {3.58130286816133*^9, 
   3.581302889542553*^9}, {3.581303441341114*^9, 3.5813034448463144`*^9}, {
   3.581313547546156*^9, 3.5813135951218767`*^9}, {3.5813154435736027`*^9, 
   3.5813154832448716`*^9}, {3.581338874285486*^9, 3.5813388789647536`*^9}, {
   3.5814069068555*^9, 3.58140691132425*^9}, {3.581406948277375*^9, 
   3.581406965558625*^9}, {3.581408503558625*^9, 3.5814085092305*^9}, {
   3.5814114452427416`*^9, 3.5814114484779267`*^9}, {3.588311453796363*^9, 
   3.5883115054948535`*^9}}]
}, Open  ]]
}, Open  ]]
}, Open  ]]
}, Open  ]]
},
WindowSize->{1920, 1118},
WindowMargins->{{-8, Automatic}, {Automatic, 0}},
PrintingCopies->1,
PrintingPageRange->{32000, 32000},
PrintingOptions->{"Magnification"->1.,
"PaperOrientation"->"Portrait",
"PaperSize"->{841.68, 1190.3999999999999`}},
PrivateNotebookOptions->{"VersionedStylesheet"->{"Default.nb"[8.] -> False}},
FrontEndVersion->"10.0 for Microsoft Windows (64-bit) (September 9, 2014)",
StyleDefinitions->"Default.nb"
]
(* End of Notebook Content *)

(* Internal cache information *)
(*CellTagsOutline
CellTagsIndex->{}
*)
(*CellTagsIndex
CellTagsIndex->{}
*)
(*NotebookFileOutline
Notebook[{
Cell[CellGroupData[{
Cell[579, 22, 213, 2, 101, "Title"],
Cell[CellGroupData[{
Cell[817, 28, 145, 2, 70, "Section"],
Cell[965, 32, 1001, 25, 212, "Input"]
}, Open  ]],
Cell[CellGroupData[{
Cell[2003, 62, 146, 2, 33, "Subsubtitle"],
Cell[CellGroupData[{
Cell[2174, 68, 152, 2, 49, "Subsection"],
Cell[2329, 72, 1317, 35, 92, "Input"],
Cell[3649, 109, 890, 24, 72, "Input"],
Cell[4542, 135, 70445, 1724, 4852, "Input"]
}, Closed]],
Cell[CellGroupData[{
Cell[75024, 1864, 289, 3, 39, "Subsection"],
Cell[75316, 1869, 123811, 2891, 10812, "Input"],
Cell[199130, 4762, 44, 1, 4, "PageBreak",
 PageBreakBelow->True]
}, Closed]],
Cell[CellGroupData[{
Cell[199211, 4768, 154, 2, 41, "Subsection"],
Cell[CellGroupData[{
Cell[199390, 4774, 277, 3, 39, "Subsubsection"],
Cell[199670, 4779, 2489, 43, 52, "Input"],
Cell[202162, 4824, 1438, 25, 72, "Input"]
}, Open  ]]
}, Open  ]]
}, Open  ]]
}, Open  ]]
}
]
*)

(* End of internal cache information *)
