# Supplementary material for: Optimum binary cut-off threshold of a diagnostic test: comparison of different methods using Monte Carlo technique
Source: BMC Med Inform Decis Mak. 2014 Nov 25;14:99. doi: 10.1186/s12911-014-0099-1 (PMC4253606; doi:10.1186/s12911-014-0099-1)
Supplement: Additional file 3: — The MATHEMATICA notebook “distributions.nb” allows visualizing the distribution functions used for the two diagnostic categories and computes the respective crossing points. [file 12911_2014_99_MOESM3_ESM.zip]

Archive with 1 entries (1 files):
- 12911_2014_99_MOESM3_ESM.nb
