# Supplementary material for: Optimum binary cut-off threshold of a diagnostic test: comparison of different methods using Monte Carlo technique
Source: BMC Med Inform Decis Mak. 2014 Nov 25;14:99. doi: 10.1186/s12911-014-0099-1 (PMC4253606; doi:10.1186/s12911-014-0099-1)
Supplement: Additional file 3: — The MATHEMATICA notebook “distributions.nb” allows visualizing the distribution functions used for the two diagnostic categories and computes the respective crossing points. [file 12911_2014_99_MOESM3_ESM.zip › 12911_2014_99_MOESM3_ESM.nb]

(* Content-type: application/vnd.wolfram.mathematica *)

(*** Wolfram Notebook File ***)
(* http://www.wolfram.com/nb *)

(* CreatedBy='Mathematica 9.0' *)

(*CacheID: 234*)
(* Internal cache information:
NotebookFileLineBreakTest
NotebookFileLineBreakTest
NotebookDataPosition[       157,          7]
NotebookDataLength[    139715,       2581]
NotebookOptionsPosition[    138754,       2544]
NotebookOutlinePosition[    139266,       2564]
CellTagsIndexPosition[    139223,       2561]
WindowFrame->Normal*)

(* Beginning of Notebook Content *)
Notebook[{

Cell[CellGroupData[{
Cell[BoxData[
 RowBox[{"Grid", "[", 
  RowBox[{"{", "\[IndentingNewLine]", 
   RowBox[{
    RowBox[{"{", 
     RowBox[{
      RowBox[{"Plot", "[", 
       RowBox[{
        RowBox[{"{", 
         RowBox[{
          RowBox[{"PDF", "[", 
           RowBox[{
            RowBox[{"LogNormalDistribution", "[", 
             RowBox[{"2.0", ",", ".40"}], "]"}], ",", "x"}], "]"}], ",", 
          RowBox[{"PDF", "[", 
           RowBox[{
            RowBox[{"LogNormalDistribution", "[", 
             RowBox[{"2.5", ",", ".30"}], "]"}], ",", "x"}], "]"}]}], "}"}], 
        ",", 
        RowBox[{"{", 
         RowBox[{"x", ",", "0", ",", "30"}], "}"}], ",", 
        RowBox[{"Filling", "\[Rule]", 
         RowBox[{"{", 
          RowBox[{
           RowBox[{"1", "\[Rule]", 
            RowBox[{"{", 
             RowBox[{"Axis", ",", 
              RowBox[{"Directive", "[", 
               RowBox[{
                RowBox[{"Opacity", "[", "0.7", "]"}], ",", "Blue"}], "]"}]}], 
             "}"}]}], ",", 
           RowBox[{"2", "\[Rule]", 
            RowBox[{"{", 
             RowBox[{"Axis", ",", 
              RowBox[{"Directive", "[", 
               RowBox[{
                RowBox[{"Opacity", "[", "0.7", "]"}], ",", "Red"}], "]"}]}], 
             "}"}]}]}], "}"}]}], ",", 
        RowBox[{"PlotRange", "\[Rule]", 
         RowBox[{"{", 
          RowBox[{"0", ",", ".15"}], "}"}]}], ",", 
        RowBox[{"Ticks", "\[Rule]", 
         RowBox[{"{", 
          RowBox[{
           RowBox[{"{", 
            RowBox[{
            "5", ",", "10", ",", "15", ",", "20", ",", "25", ",", "30"}], 
            "}"}], ",", 
           RowBox[{"{", 
            RowBox[{"0", ",", "0.05", ",", "0.10", ",", "0.15"}], "}"}]}], 
          "}"}]}], ",", 
        RowBox[{"TicksStyle", "\[Rule]", 
         RowBox[{"Directive", "[", 
          RowBox[{"Black", ",", "12"}], "]"}]}], ",", 
        RowBox[{"AxesLabel", "\[Rule]", 
         RowBox[{"{", 
          RowBox[{
           RowBox[{"Style", "[", 
            RowBox[{"x", ",", "Medium", ",", "Bold", ",", "Black"}], "]"}], 
           ",", 
           RowBox[{"Style", "[", 
            RowBox[{"Probability", ",", "Medium", ",", "Bold", ",", "Black"}],
             "]"}]}], "}"}]}], ",", 
        RowBox[{"AxesStyle", "\[Rule]", 
         RowBox[{"{", 
          RowBox[{
           RowBox[{"Directive", "[", 
            RowBox[{"Thick", ",", "Black"}], "]"}], ",", 
           RowBox[{"Directive", "[", 
            RowBox[{"Thick", ",", "Black"}], "]"}]}], "}"}]}]}], "]"}], ",", 
      RowBox[{"Plot", "[", 
       RowBox[{
        RowBox[{"{", 
         RowBox[{
          RowBox[{"PDF", "[", 
           RowBox[{
            RowBox[{"ChiSquareDistribution", "[", "7.0", "]"}], ",", "x"}], 
           "]"}], ",", 
          RowBox[{"PDF", "[", 
           RowBox[{
            RowBox[{"ChiSquareDistribution", "[", "10.0", "]"}], ",", "x"}], 
           "]"}]}], "}"}], ",", 
        RowBox[{"{", 
         RowBox[{"x", ",", "0", ",", "30"}], "}"}], ",", 
        RowBox[{"Filling", "\[Rule]", 
         RowBox[{"{", 
          RowBox[{
           RowBox[{"1", "\[Rule]", 
            RowBox[{"{", 
             RowBox[{"Axis", ",", 
              RowBox[{"Directive", "[", 
               RowBox[{
                RowBox[{"Opacity", "[", "0.7", "]"}], ",", "Blue"}], "]"}]}], 
             "}"}]}], ",", 
           RowBox[{"2", "\[Rule]", 
            RowBox[{"{", 
             RowBox[{"Axis", ",", 
              RowBox[{"Directive", "[", 
               RowBox[{
                RowBox[{"Opacity", "[", "0.7", "]"}], ",", "Red"}], "]"}]}], 
             "}"}]}]}], "}"}]}], ",", 
        RowBox[{"PlotRange", "\[Rule]", 
         RowBox[{"{", 
          RowBox[{"0", ",", ".15"}], "}"}]}], ",", 
        RowBox[{"Ticks", "\[Rule]", 
         RowBox[{"{", 
          RowBox[{
           RowBox[{"{", 
            RowBox[{
            "5", ",", "10", ",", "15", ",", "20", ",", "25", ",", "30"}], 
            "}"}], ",", 
           RowBox[{"{", 
            RowBox[{"0", ",", "0.05", ",", "0.10", ",", "0.15"}], "}"}]}], 
          "}"}]}], ",", 
        RowBox[{"TicksStyle", "\[Rule]", 
         RowBox[{"Directive", "[", 
          RowBox[{"Black", ",", "12"}], "]"}]}], ",", 
        RowBox[{"AxesLabel", "\[Rule]", 
         RowBox[{"{", 
          RowBox[{
           RowBox[{"Style", "[", 
            RowBox[{"x", ",", "Medium", ",", "Bold", ",", "Black"}], "]"}], 
           ",", 
           RowBox[{"Style", "[", 
            RowBox[{"Probability", ",", "Medium", ",", "Bold", ",", "Black"}],
             "]"}]}], "}"}]}], ",", 
        RowBox[{"AxesStyle", "\[Rule]", 
         RowBox[{"{", 
          RowBox[{
           RowBox[{"Directive", "[", 
            RowBox[{"Thick", ",", "Black"}], "]"}], ",", 
           RowBox[{"Directive", "[", 
            RowBox[{"Thick", ",", "Black"}], "]"}]}], "}"}]}]}], "]"}]}], 
     "}"}], ",", 
    RowBox[{"{", 
     RowBox[{
      RowBox[{"Plot", "[", 
       RowBox[{
        RowBox[{"{", 
         RowBox[{
          RowBox[{"PDF", "[", 
           RowBox[{
            RowBox[{"InverseGammaDistribution", "[", 
             RowBox[{"6.0", ",", "20"}], "]"}], ",", "x"}], "]"}], ",", 
          RowBox[{"PDF", "[", 
           RowBox[{
            RowBox[{"InverseGammaDistribution", "[", 
             RowBox[{"3.0", ",", "20"}], "]"}], ",", "x"}], "]"}]}], "}"}], 
        ",", 
        RowBox[{"{", 
         RowBox[{"x", ",", "0", ",", "30"}], "}"}], ",", 
        RowBox[{"Filling", "\[Rule]", 
         RowBox[{"{", 
          RowBox[{
           RowBox[{"1", "\[Rule]", 
            RowBox[{"{", 
             RowBox[{"Axis", ",", 
              RowBox[{"Directive", "[", 
               RowBox[{
                RowBox[{"Opacity", "[", "0.7", "]"}], ",", "Blue"}], "]"}]}], 
             "}"}]}], ",", 
           RowBox[{"2", "\[Rule]", 
            RowBox[{"{", 
             RowBox[{"Axis", ",", 
              RowBox[{"Directive", "[", 
               RowBox[{
                RowBox[{"Opacity", "[", "0.7", "]"}], ",", "Red"}], "]"}]}], 
             "}"}]}]}], "}"}]}], ",", 
        RowBox[{"PlotRange", "\[Rule]", 
         RowBox[{"{", 
          RowBox[{"0", ",", "0.32"}], "}"}]}], ",", 
        RowBox[{"Ticks", "\[Rule]", 
         RowBox[{"{", 
          RowBox[{
           RowBox[{"{", 
            RowBox[{
            "5", ",", "10", ",", "15", ",", "20", ",", "25", ",", "30"}], 
            "}"}], ",", 
           RowBox[{"{", 
            RowBox[{"0", ",", "0.1", ",", "0.2", ",", "0.3"}], "}"}]}], 
          "}"}]}], ",", 
        RowBox[{"TicksStyle", "\[Rule]", 
         RowBox[{"Directive", "[", 
          RowBox[{"Black", ",", "12"}], "]"}]}], ",", 
        RowBox[{"AxesLabel", "\[Rule]", 
         RowBox[{"{", 
          RowBox[{
           RowBox[{"Style", "[", 
            RowBox[{"x", ",", "Medium", ",", "Bold", ",", "Black"}], "]"}], 
           ",", 
           RowBox[{"Style", "[", 
            RowBox[{"Probability", ",", "Medium", ",", "Bold", ",", "Black"}],
             "]"}]}], "}"}]}], ",", 
        RowBox[{"AxesStyle", "\[Rule]", 
         RowBox[{"{", 
          RowBox[{
           RowBox[{"Directive", "[", 
            RowBox[{"Thick", ",", "Black"}], "]"}], ",", 
           RowBox[{"Directive", "[", 
            RowBox[{"Thick", ",", "Black"}], "]"}]}], "}"}]}]}], "]"}], ",", 
      RowBox[{"Plot", "[", 
       RowBox[{
        RowBox[{"{", 
         RowBox[{
          RowBox[{"PDF", "[", 
           RowBox[{
            RowBox[{"ChiSquareDistribution", "[", "6.0", "]"}], ",", "x"}], 
           "]"}], ",", 
          RowBox[{"PDF", "[", 
           RowBox[{
            RowBox[{"WeibullDistribution", "[", 
             RowBox[{"10", ",", "20"}], "]"}], ",", "x"}], "]"}]}], "}"}], 
        ",", 
        RowBox[{"{", 
         RowBox[{"x", ",", "0", ",", "30"}], "}"}], ",", 
        RowBox[{"Filling", "\[Rule]", 
         RowBox[{"{", 
          RowBox[{
           RowBox[{"1", "\[Rule]", 
            RowBox[{"{", 
             RowBox[{"Axis", ",", 
              RowBox[{"Directive", "[", 
               RowBox[{
                RowBox[{"Opacity", "[", "0.7", "]"}], ",", "Blue"}], "]"}]}], 
             "}"}]}], ",", 
           RowBox[{"2", "\[Rule]", 
            RowBox[{"{", 
             RowBox[{"Axis", ",", 
              RowBox[{"Directive", "[", 
               RowBox[{
                RowBox[{"Opacity", "[", "0.7", "]"}], ",", "Red"}], "]"}]}], 
             "}"}]}]}], "}"}]}], ",", 
        RowBox[{"PlotRange", "\[Rule]", 
         RowBox[{"{", 
          RowBox[{"0", ",", ".20"}], "}"}]}], ",", 
        RowBox[{"Ticks", "\[Rule]", 
         RowBox[{"{", 
          RowBox[{
           RowBox[{"{", 
            RowBox[{
            "5", ",", "10", ",", "15", ",", "20", ",", "25", ",", "30"}], 
            "}"}], ",", 
           RowBox[{"{", 
            RowBox[{"0", ",", "0.05", ",", "0.10", ",", "0.15", ",", "0.2"}], 
            "}"}]}], "}"}]}], ",", 
        RowBox[{"TicksStyle", "\[Rule]", 
         RowBox[{"Directive", "[", 
          RowBox[{"Black", ",", "12"}], "]"}]}], ",", 
        RowBox[{"AxesLabel", "\[Rule]", 
         RowBox[{"{", 
          RowBox[{
           RowBox[{"Style", "[", 
            RowBox[{"x", ",", "Medium", ",", "Bold", ",", "Black"}], "]"}], 
           ",", 
           RowBox[{"Style", "[", 
            RowBox[{"Probability", ",", "Medium", ",", "Bold", ",", "Black"}],
             "]"}]}], "}"}]}], ",", 
        RowBox[{"AxesStyle", "\[Rule]", 
         RowBox[{"{", 
          RowBox[{
           RowBox[{"Directive", "[", 
            RowBox[{"Thick", ",", "Black"}], "]"}], ",", 
           RowBox[{"Directive", "[", 
            RowBox[{"Thick", ",", "Black"}], "]"}]}], "}"}]}]}], "]"}]}], 
     "}"}]}], "\[IndentingNewLine]", "}"}], "]"}]], "Input",
 CellChangeTimes->{{3.6073400547832837`*^9, 3.607340182921909*^9}, {
   3.6073402660388546`*^9, 3.6073402887212944`*^9}, {3.607340509578483*^9, 
   3.6073405239149084`*^9}, {3.607340599653041*^9, 3.6073406098086596`*^9}, {
   3.6073413906572323`*^9, 3.6073413908756323`*^9}, {3.6073421656587777`*^9, 
   3.6073421657679777`*^9}, {3.6074096432571487`*^9, 3.607409658935176*^9}, {
   3.6074097088552637`*^9, 3.6074097865590005`*^9}, {3.607409823546665*^9, 
   3.6074098502071123`*^9}, 3.607409936366063*^9, {3.6074099699841223`*^9, 
   3.607410024007017*^9}, {3.6074154300229144`*^9, 3.6074154772753973`*^9}, {
   3.6074184688804717`*^9, 3.607418541373799*^9}, {3.6074185733226547`*^9, 
   3.607418593805491*^9}, {3.6074190952371716`*^9, 3.6074192834515023`*^9}, {
   3.607420420298669*^9, 3.6074204358830957`*^9}, {3.60742056314812*^9, 
   3.607420594160974*^9}, {3.6074206455474644`*^9, 3.607420752532452*^9}, {
   3.6074208532618294`*^9, 3.607420854244631*^9}, {3.607420884992285*^9, 
   3.6074210123509083`*^9}, {3.607746638133874*^9, 3.607746653250301*^9}, {
   3.607746693467171*^9, 3.6077467310320373`*^9}, {3.607746775258115*^9, 
   3.6077467890641394`*^9}, {3.6077487103862762`*^9, 3.60774886587175*^9}, {
   3.607748897555405*^9, 3.6077488978050056`*^9}, {3.607748971234335*^9, 
   3.607748993277173*^9}, {3.6077490518708763`*^9, 3.6077490573932858`*^9}, {
   3.6077505331822777`*^9, 3.6077505385486875`*^9}, {3.607750634832056*^9, 
   3.6077507224262104`*^9}, {3.6077508540748415`*^9, 
   3.6077508841048946`*^9}, {3.6077509626822324`*^9, 
   3.6077509780482593`*^9}, {3.6086276922756104`*^9, 3.6086277528037167`*^9}}],

Cell[BoxData[
 TagBox[GridBox[{
    {
     GraphicsBox[GraphicsComplexBox[CompressedData["
1:eJx02nk0Vd//P3DznMwzGS8h88w9r21KJENJVGTMTIaUJkMSUaYU8hYKlQzJ
PLskUSpkKhQlKVPIVPz81vre89/n/nPXXufedc/dZ79e+7nXeoi5BBx2p6Kg
oBiioaD4/+9/xl61S8Y/xCj+77U+qJm2MDgBLz5Kp3cKKmBthoUP3+ctQaj6
KzY2aioQGq+dcpH/B0bqrn58NUeAy/fUE3pDaqSU+nnqYnEEpCjvr7c4yoDC
dBXPYLlZMJyu1LLItgs1mv9zAYFiiH8Y/paKnx2VWsmvf/OpBt7bk3Gp/3Ei
KjXllK6uJrhuY4r1/uFGK4PF3b0FrRCsnXvqVRQfYmoKizR6SgKj+Y0L/pMC
aOn9L9/ycySI1LN2FtASRqTQycY951tBpySj4krzHoRV6d2LfdQMvmuLEZ27
xNCkyZJQKHcDrMuxje07Ko5Cab/2CPLWgF7R05w7dyTQ9oI3jcqxCljkMHOy
JUmi3Pf++iFSz+BrgpNtED0BJV5l5y+Sfwqm8+dMv2lII29tGX92g0L45coQ
XBEugy7zsdrfIeXBfklequukvWiMe/WfjUY2cLwh3Cqbl0VX50/Opd9JB6HY
UisNDXkUW7vJmZGZCuly2mycHvtQUfCni46PE6FLQF99KVkBbQmor43nxYGO
EClJcUARbbcM+8U5RAMrdV6Ic5QSYpztWqP2iQCRyD169gRlVI0W4s3/hQGj
1Mmqwy+V0TTn1a57j0JAgchfes5BBe27tuZyquQMBI1xtJlRqKKfmoWBLue9
YX4p4ahpuioyclm5F3bMHUwUOzJN96khf++k/k0zZ2ha0t1c7VFDYZGFLq9v
ngB/eZWR9+7qO/M/hO5b2gJxzq3fnlEDLb81vbjYbg3GknyHduVpoIRM+YaG
dnOQibhxnqSpibCD7BUJXiYg667dLDWiiV6ZyB8eaDYA9ybP6IpALdQ3ZzD3
KhqD5px+t0VubVRINfZWMFgLlh9trypWayP+huM6J8tVwVWqiDHzkA6a5HJX
1t6jBIuyqRrlCzpImb/HyeLfXqh5uPllJVYXhd4e+DZuIgXHjSSQrogeKkoX
swuIFgNBv+u1Ci16yFfIqq/IUwi4mXyfHTpGRMb+H2X/uvFCtl/dyvY2ES0G
+56KGuXYeZ4zo4uDvWC3v57n638ixBZFw/lXrLOgnnaf6LHxHDuTXGac6bEG
eh9262j+VIb3+8ZuZf2iQP4m28Kx/H7Q19OrIveaFqnXdC6EViWBhns9UfQ5
E/r5Sko2AOWDddYz+YMnOFAawUO30bkeLEN4vqp0caGpIuNP/SUt8G//Ss8b
PV4kPE7JqnqMBCe5LGYFn/MjSaY3M5rPSDDBTfBv3yWEbs7yM9qzkMDx7MqN
1xdFUJPePuv/nrdA5s5SNP8ojQK/0we8+f4Q+NsT64TF9iLbmwc5VIZy4Oma
SKegvSw6X7rWsN/oHtyV9QlYSpFDjKdiKuP+pMGIfUjZwx55RMoM1/2WnQzK
Eo3iV//uQ5X/nT+SeSUBou5RurKrKaL6V8UcoiMxcCc2MrtBQwklyiz12JtG
AQ/Jyc6hXwldszvRmKdxGbj6iOsfQpWRHKN+UrXcORB6VqfizqGCMsdednIn
BcG7XTzaX0pUUFSSyqfNKj9Q+mHJYmauigoFOJq52j3gXvLe868mVFFs1Jx/
pLorRLFTdoteUUM6vjK6DaOOwMNWPeMmoI52Xx75da3LDnb+52BatToaL53U
9Zk+AvpxTUnPj2qgfRqKzCfWLEHj8PuJ7780kO6H08c//zaFx7+/CC7HaiJb
GkaO7N9G0Mn+XmxWSgulHmTnCPiBIKU0e7m3TQu98BEaTLXUhRFJ75Kk09qo
Oalto3dBHeQ9PlC4U+kgmrcsjJLvlUFWZo8o4b4OirdKfHBwUR76PUxY+vV0
0X+ZgqdCrkpDXMju5PQ+XRTP7HvlxyEJqLP78FctQA/te2kg9/LGHkivD1Nv
YiYizYeWN5I6+GFEN7WvoIiIjmtfs1ui4IbxBouA5UESkPv3p6tEA4el76DG
fWe/q/dFLHNGbkWd9g+0qkRHZE0IwilhXaqeqG14dEFMVSbNGUKEM/wzrtMg
1efiFkuEWHDrjrikGc2IGJJv+395kAv+OXxbhDp2xPzgjOTTs7WgSvNPY1KV
Cy2d/3melasFSIfu073L4EG3eQtyR5hIMF1wruC3AD8aFMx9IFNNgtSopJCM
84LIh353ao0JCRbsJEKXhoXR51daHR/5WyGI5RMnf5w0ivLwrJFgLQAqrtc8
Xu9kkJTj4/jrL3MhjFXQ/f0uWcQdQV0WUJEF/ZudW9b6ckig9sKBJ8S7sLmQ
HOEXJY8u9kc277+TAm7SF/m7n+1D960DtR8w3gLCCTFzqkkFNMdaoXJeLRaO
HwxUnWFTQneqf992ML8KKS6Rp08VKaEb60fzh9auAP+Tksy7FspoAPZ6Stw4
Dxw+8csffymjZUlxQ9G0YAjP5w2Rj1FB/wSmxNQvBcB712ceZgRVZKezzNbB
5QUvDD6ejmtURQUyQu4K4AZuOZMqlUfVUIK9mjCtrRPMRK4HlSyroa/PM99m
iR+HiU9NQ89vqaMvf5TzmDmPQnN9cnmMogZyvKRZe3LECrD65bsXXmqgDyxp
Jtjhg+CprWF2wkkTfS3aJ7Nbaj+E6V47w0ihhUjvPa+59ujD36qrDW2ZWsiO
UozFf0wPXrvcZ9THtJHkX+cfWzKawBbrfanrkzba3bPdG12vAh2Eb1xOoTpI
45V3MWeCAriY+om18egiocyQ3ftqZCAn4Zq2SYkuspVMCr9qJAk3LC6J1OzX
Qz7d4hwD2aJw/HbEuT/f9BDT44As0d2CsJYXbnAhkogyHEk/fGR5QGhGPvqH
4SfYfX3guiLFC2Kvn6SFIPci8D67Nz135DO2X0v9ztarDdhqJEZ1zBjC79fZ
Qr28VIhfweXgXHYoqESwrDaw0aMSigerW9gdUEs3OxHwlwPxqKzpWco2gs9X
xeQoJ25kqK1vKaPeClro4N3ucV60di+1sjCBBO8iJdWMDwqgh9dGv+XfI4HK
43qP+TwhlJ/ffqStoxUa+gvc+j4Q0fA6vfp/3zmBfY43ZX2wHK+nmeK6nwXu
3+D60pwxU8QxTOHuj9fU/cvwLuOL4E1jNsCuXAhJP7YFb0VS5IIzj0O70aUE
q2/UqIP748hZ5Wi4eGVSsO0XA3qY9f3Ojc/34ZL466nbXuyIT3VNhjekBqTM
zzjVT3OiTr5ro4evNIOkdYi49QEetK/kTuDAx1ZQOMNCPdbDhzQsCHWTz0nw
q+bFKrWCIDKeqj+l7kyCGrO6n3Rxwkj99vELHGatMPbvscL2KWmkmRD1waWg
AFZ1Z9pZH8kgtcCJzmTDPHDiz1CVn96LOtTDw0WD/4Pgr+f2R/LJoRTzTK2P
3+9CQkPOtPVJefT9ReblTp5UuLJ3hCsgYR9a4zvB93HgFqzpPGu5UKeALLD+
vfw/YuGcfe8m5V9FdLJKZkW87yq8K0/2+3xHCbnyJleuTYZDFreHz3kdZcQo
VHFjl34YsHYGH+UdUUbDF7njqYVDwDYwnb03UAW9m4mVuah2BsTFXNLMOFVR
b/qyJqHdC44Lqjn+eKKKjMVpbga/coOB7/2nw/XV0Fb0QlhtjxP01wlo9n1R
Q21z+mUtH47Do+jzwwYX1JHHkeZJ2tKjsGVz0fCMkAZCNx867LawBlJAzO+2
Cg308ix9BwOjOXSedPrCaq6JQqbD7Tfb98Nhq/G7vLOaqJfijHyUsQGU6YSK
6sXs1Jda2LW0EiJ0UOpo8stqoyVN54dN3ZoQxaeu8++VNnp7xI7imLoqcBEO
7P7nrINmnfjtdFwUQVaH4mkdtS768WA9Ns9uLzxNb7mZfU8XnY5irrzVLglB
ryxLw1T0EFvnyzEONjGoo4hO5+jTQ0dRxt2aWkGIGVhZd/X9/3mkUT7yBQ8o
X2d+NntzEB6Vd+YfPXKZWE7bYRyRNQ9ZDJ7bXFzd2Mevv/1ep6/DV9Q37knQ
BZfLTUc1oyiRvMn12gbjIIgqnOcK8adDDTNVT2McU8FAYMtwtIgDafa/aekw
awAH+Qd1x7m5kdWFB4dTlnfyg6Hoc/NbvGhyZPtMXQgJeA7WJilt86Na/sem
lo9IcGN8YcbeTgit7KrWIc20wkEGYaHGFiKafXag8XAQF1RFJXP/MnyN11OP
fUs6Z+QMWH9d5HmVlIHRYv7CnhqrINxFOKj/jgBo7N9LymMUaC382l3+d6dB
8k+l1cReWkRt1Jk+m5gA+g1xu5jDudDW1E+07toCTmZdMxY/eVCEgUHtoioJ
8kYnTOk9+JFWIWLQqiKBjvmJRYU2QfTa84uXixwJogmFRb8vfYaataM9A9e3
iV1D7mF/TvyGuzmjsf2ji9iz+HNNSpubkBA5m+/mZg5XhcInfYup0LbLT+O/
eRchLKvB40kRN5JQ/tWTcqYVBvRCL5op8yFNFhE9kfs781GTOGh/VwDxB1Gw
usWTYF+uUvGPGSJyd+U8WOXECaFWTwaph/Lw+fhtENbSLfIVLMwWrZmzDLHz
fp013rrL0GXMYfLXmQGKFTKL/7X+A+JVkwsSq7bgO+QnKH+bGm3cbtcOdY4C
uqHbPxlyGZDAJ36mat1siJ6U+nhQnx3F/bebsn2hGkQW9p6VbuNE0vPOGSSp
ZhjodSxL3sODIuuZrnCTWuFdv+2zvkd8qGjNsyC3jAR8Nk7atQyC6KAb/f4B
XxJktV0rSHISRoFGL+idnVvh9h82vaCD0sjzYmVO91IB/LZcv/clVQaN5GUw
VkTlQZ/IUKb9h72os/DEtkz/f0Cys5zho5FDg8yxkwVYOtiIPxIyMpVHjbof
mo3tUiH+SRxHa9g+lBmo5hoIifBFdn1Do0ABLf1HW3zUOA6GdMw6+H4ookwl
rjufeaNhfoR/MSdBCU13tBTuVogAh4NtfZ5Kymg35W+GiOwwSPjznbbynTI6
kPHh3DGXEDAYtPv80EMFjdd+3Ld55gx0hes87WJURX9e0z0rEPaGh9c/22fk
qiLb7dqhv7vd4Vb8mwg3TTVku+ujrgeLM5gek8twH1JDyY6/PaSVT0C83Qd7
pjPqKONY3sWGraOQLbbA/I1DA9lYHtzJMdZAY/b2vmeRBqo/PRtgeNoczvuv
PJ3W10QKjPkqxTwm0HQ8oSh7UhNdSD0tYxRlADcuBRxeu6iF3La/oJ98GBhY
01vQimqj78kKPoMiWlDvJJBxp0Ub0TNqjgYGq0JDflhC9zEdtJq15pr8VhFu
lZsGamzoIBGdgZGAJ3uhXGRM0yxFF91yGlZ8QysFUzG1547L6KHmDyaNH03F
YKaK9nHOKz309KPC5kM2IbBYKPsw5ExENRdFZkq5eKHhw4WX8yofQLCb14v5
nDWxNjNaIP/oHDhN8dxwqmrBCPXv7VUp1qE3X60mlaABmUctfntpUiK+e3Fp
i0fPgKzulweWwnRoz7tQ2RPUKWD28ZjW7ascyCvpcLfnYD3Yvjv5tmOeC9GZ
GXLY9baA+Qsm/ZvuvGhiQY736WkS1JZSA2F4Jz86JKhgxSSouhAvv1tVCK0K
GK1+2mwFDvGhVeUqIjq/1jwkUcsFXXvOGCzcfInX04e5K35aOj9A1m+J1CEe
j1lxHWJ8+98f2GvjLxYxJwbnq266qbFQoFqTQJkoDjd4HVc43jhEg9IHQjPn
zW+AjpOh+Dl7LnRa2Dv9oV4LsL+uOJ9I4kFW1yLOiYuSwNhg39pfxI+YOFaf
qu3k29PfV1S+/ieIBE/8NJ7SJkHKvUa/79ljsB/TVhwInCRaSLyYjK1ZhIL9
U47FvtPYX2fbJ3ddNmHD5bfExU8mULfMGnHfhQqNL1albjGFQRAKvcQTw432
z1CzXD3SCtebnBjjGfjQGUmFC4l3dvqJ8Mg1y0AB1D14KnwllQTLdT9jHT8T
Uf1n+aJnDzhhku8vT9TTKdjnFvawUMUb+9rC9CXLdwWqN78H9ftzQ8+b47qq
s1vQYjwrLPnYEYLfxt1mC+RBr13eBvIut0I8M8lmepkPrV9RU9u90z8LtLIy
f04Pg7WSEKnb9gHRtuZqTXHgAqxdGIZWiw9YEitXlLvyBvSZWvqFRCKQzVeo
pXlDiXi9YnzvOYTAj1Z1KZZqXrTHjV7dJZIEwVP+EzpSAkj3/vd9Z/J28lmQ
/fLSpXcgXf39TsXGF72X7ZTtcy9/QrVYsnM5SyFW55GoTPl2FYp47Sfp6uWB
gc5f7m0uBaI6Uy5t+94LSjrHT7Jy8SKrCKfzB/eTYPt8+j32m/xoe40vXLOC
BFh4QE7gky8QdJHy1bMRHmz/Lbrdbtu/wduJU0o8ax07XZne+yr1L7yQqm9w
7rQCyfr4WcbjfGiCnnLSroAE348Y73VrFEADxzIf/9m5/9PXz74PWSEibkGb
wkIRTkDcb134hlLw9Rd6c0jW8eIkkAaGfC6kaGHZQ9UKIvNLcHew6FX9Fg18
pZM1Uzr3DyKbupZiDh4FlDc1keFDjT6LZh/bvhoJr6P9+uQuMqBDqUdK9/r9
Bwzth49K72NHWo5HYqJLqkGAFBPuUMaJYqmo6FLXmqCE02ZVmZkHCed9P/uw
ohXE6S/F9qTxIZ7HaQ13SkhQkrtvhPOPAHL6EIQ5BJGANeLn1aPmwkhgr29V
r28rzAW1k+T0pdHZ3IgPvQKFMD8cQd8dJ4MGW3fz3czLg4TccxYL3XuRtWeB
uwBtNsxw6DZ8XZdFok5jPy54p4PWhyKNRpBHJZ3PI23CUnfOS87s3mf2ob4H
CQN6IYkwIC7Mx52lgAxODPQtBMdBnFyM3MNxRXTmXZbPXZ1o2JobVYm8roRa
m80v+5lHAHZ6kd5ZThm99pduqHsTBl27xMeoXyujVvVTzieuhYAWU63JLRcV
ZMJ04mZS4hkQKS2oZqJVRfuP+0x+MvOGrsaqY4tZqii2euFOlqo7eI++2nVM
RQ0xcmqfuy3nDNH5ql0lfWroxJTioPWpE3CJRC0w562OQij12RmkbWHuuuyZ
PawaqN1T2fBngTVIVgf/qSvQQKFmj/8eSzMHq9XmlA96mmj5VdzqHzCB5XEX
9YkxTZQ7JMa0lGMA54V9fQZCtVCRdJPQYwsMKNb97DcFtJGQy5uvfQe0YIjm
5oHJem2Udsxz/nWKKiS5c3SXH9ZBMeHcUp7UStDiP3ckZEUHvQvqb2jo2wuV
X36x5NzURS5jMoP1BCnIcZ/7aCahh+5ciKZl8RADqpT9z7636yFb1prRaD0h
ULl8yzD1JBEVzM7yluvxAuXl8t4ztP0weyLecg9Bi6j3bTJas3wWstLGzdFS
LXaQ0Pp26vkaxJ1dWuteVIUq/TuImoMSqVwuuo4N+8MWzXGfxmVaJAgdM8In
kqGnPro8IIADSbx2ufgxqx4O59UO//3EhRL3PYtqbmkBSTqK2H3WvChb45W0
8CkSME3I8Ih18KO8fm2a46UkMO+0e+MlKoTUDxqLKtKQ4E9JpfuvMiKiyHZM
/vmJC2z8x+1+q7zA68lOe2yw6840ONo/pm7zuoqdDdcLj7L+AwmvX+1ff7IH
ZIyL3O+92YacyQuNNK9dIOeIaKFcGQ3SCsy4clgjDjRUcuSL93OhxSSqm5Ey
LTDD8qRZsYQHGTUZvynmJsGdkMNvV/fxo0S3f4xWO/38r1pbHxYviHKans98
QyQYNFg57xk4ClOUVRpPUvuJSZ3LfL2nF2HoccBTafqvmNgbY9GDPJvgWe+o
UPfeGAY+2/ZoEanQQlW2VPzbc+DP0RdjHsyN3riasYYbtYLT9lEruWVedOXl
DM3LZBJcsdw+aeYogF5RHZaauUuCIZNXf/g+ElFbUJxq3AtOOO16IpKLcQrE
AvPDbj5zxhjlN2ytRFfghWxAq0sFB9AVzAy6521BiK/jk9nUk2DOFv6x7CQP
EmCef0uYboVPxO9yk1/4kN+5dUqhyp3z43hfvm/9EDBRxNh5micT0x2ez/7Z
swDBSr1nDZjfY1Vh1Gt839ZhOP8TdnWVCPuTQ+mzCymRFgc9e6p5MJCo5Hyf
5vEic6qJLzoXSdDOd7tWnUMAvZ2eCbycTwI5NfHtH9k98P4eWlnlbtEz2+2s
ECn5EyJmMExCPxf73HulsCJqFezXM/yE8vaC5O/KMM9LFGjhOtW9XQc84Trj
hwcl2zzInU6D+xCRBFZFjUEsF/iRcO/W72M79//lMDOhnPML2LueeX9ImRmL
VdUwKi7+DQVbJhWBgStYgmjsgcsmf4E5jeeh8DcL+LcZofbEmA8dOthM+raz
32jFeFOceiKAcuMTYztjSGDGdQQUF4goyfPf3WTgBP81fltt0lfo33ya5ldo
gR2hGjaovr4MfklypAxNFgjPUx4ZqudDalpx3e7lJAhVMGzwdxqAqtGzIi6e
HkQNK6kyjvU5YChFBxuOv8AorCYmw83X4eSfCzwhCVrgeXnMQ+7XTr4JT+D6
9oQEhx/uoS4Y/QEuVg3iRfUpmOxjh1TBmT+QMyXzXyaShOXdDGJUNvyoyEda
cnBnPz60fM3l9Otx+NH4K+pVxyKR5UpaCTD9Bp+doma5P4sN/Dmt9rVkEzr5
jqW/ZDGDkss+pBkhPiQXt6uE8h4JnHqyns5bfge9zvzgw7zBWPNRQZ8fNStg
XsD77/VFPtAZzro8S8+PPqgGTjbu/J5zsluiN89HyE9LqyJmVBC5OG2uurUt
gEldwjvD0BEsvlvsR9CT9xAf4xBtl0JJNLqQZ3/S5xekx3ZTH7lcgqX9vV9/
SHANfmazvKBjU4KS/cHtPDn86OJNlQODO/OXVdQnoKw/AWmRj02sWsUxmh8D
wwLWS1CfM3nVKnALM79wp8DLnw9dE4hD5x+TIGrjrmvdBhFt/vDbtfaPA/qz
+cL0h6LwflGjwuBUuHcSHsXa+TOaqWJKt0p/rHYuQcCa/K30EGqgWApMf2X9
D9xohfmHrtiALP2DDqtj1Ojj5jHxz7yRoPjR3oToyYAoiCmC43T/gZmaFwe3
BDvKtqiZQjergU+uMnqtgBOVi3oOtH5pAoGKHgEqSh7E+3ai+mVxK5jlsC4f
TOBDL+7/SA7dya9hB27Ltv4SQPdok/hYz5LggGP2b00DYcT+SWXkclArCCmL
xDDoSaMDrvtUfRQKYS7bqLE5WgadbjlSGl+eBz9cTB7pvtyLVji9YkqEs2Fr
Xim/a1kWlU3+zo+ISIcnJcVt6zryaFKEgWUhLhWOHnyT1OSzD9V+o/1IupUI
70RKCTR3FZDPy6RRh/g4mJCQHPsxooicC/ZRMppHA91685HFaCW0+nbl/rMT
EVASzCA+KqOMljkrq85/CwNvfjAreqWMVn+nbC/dCYHnEl6bVE4qSPZbDWkh
+wx0dpxsfEKlikwPuFSlOXvDp6Fc2/8yVRHXGwrvq8buYEd3wOadohoqkB0Y
QbrOkPu62uXIezXkknif7VroCTi7KrBxylMd6eT3y5vp2gJPvUleA7MG4sgK
GfpeaQ0Vsy/E3B5qoJwK50MUxebQoJtPa66jiWi9Fg/V2JhAorjFxtVPmsji
YYGgY5kBzPnNnDMO0UKYg5RgsRcGn83FToXyaaM/z8Nc5xy0YMp2f05crTYS
mVdnuJWnChdeOHoTrHTQoYxTQWbsSjD0GhlzLumgI0c05y9N7wUNw5BVs3hd
9P0KlbyJphT862dgbRPVQxOCr0yqz4rBre3T6vEkPZR6usY/8bAQPDS8fGHB
noisiv2Feqx44aGVhd0z/z4wXEqe2I6UI165wVkX4TQLz3y5CBrdVdjYx5ob
LTfXIIF4omx6WgXaNeu+W25ToKu2fpXMq34w7cVjGfKZFplQ3fI4xpAMbPL3
AhzcOVD32ryVY3g9WDFPj93t40ImPjkB/dUtkFRwoejffl501PPbddUTJFC9
WB+Z3bDTP6xfN1ntnO95A5qFeXmFEDsNF8GUgQSeZx9mmZYQkY9fo8/3OS7I
5OZ1C6Ztx+spc2zXLi7jadj+8LNa6lgExqCupnNS7g8M6m7189cJg5Hy0nO1
R9vwZPPx4ccKLnCj5tONiXs0yOXTfvf64lhQu9ejfIDIheLFTm9Zi7SAbbHk
5PYDHqQVJrXLio0Ezbu+6ZyV5EcjbY9rjHb2386PeyV/RQqik/u3vtsYkeAC
T/LWo5FPILdv8OXjuDdE5XsJz/8QFyFyNW3/W74JrCKK+FFyYQNo+VlMJ4aN
4OvAhbPXZKkQp/cj06/q58D3ImXCdy9udElrmG5MrxVe338XvPmDFxWszukb
JJKgcDq586WNAHL395F/m7GzH7DW7AsdIqID4/uy4wc44RFDfJVD9TcYuBH0
/OrUSSzryyK77MYyRB8lys8Hs4N4igph+9IW2C7TSr5MPQE1ZetbEYd5kOfi
zSymiVagHQy76zTEh8Tzx+Jid84jt54HyBVLDoGKRTv375IYYqDTHTbNuXm4
oWVLyvHswQ4obpb/blqH3YdtLoxf1wOb65klM7cpEZUw8vr6MggUHuQnXkrn
RcfYX36gPU+C2WcEqecMAmiacOrD7M555cxHeyafwDf480uoSHLt6p0Bu6uX
bSia/sOCYkNdbp1chT31c2/uKcmAyvSwaKUXBUo0Yymej/OA5ceWL6+s8KCY
mm2WIq2d/mVkNRZ3hh/1u0pxvtvZf8v1hj0Pd36GjevN0eYdNNheup6x99G/
QWnqYOFU2hImMhBOfUzsLyT59VRH3D8E3lmbxy7o8iFf7xN3WHJ39pM9/3w+
5QggW+YSUeE4EjSM6IcmzO7sv3rnU4SsOKHsP9P4qDNfwbHgGQ26fQCbqn73
L8l5Geg0y6O7iUzwSLfd2LacD72bqoxNeEYCfqpx/dJXH2CZymPk5/BJ4vkV
m28nCucA6tSP/ZwmYam0I9n2hHVo+h6UoXxEE5J4AvseTfAjmSQJQ/6nJLht
aqk1H/8DykP7VMfmErFGx6MWK21/oDA675QkmwQIPc5MCDfjR1vFVyVZd9bn
wkux6QL1caALMPte6j5DLLbaZ+r2ZXHn9/KwyzMzmNdTx/nG2E1g38PR3jd/
AAREpr7VcfAhO868w33pJMgLfv1Fa2sK/GsemvKWBWCHmTkJbSkr4Li7hXhz
hgdcghR/eG/xIQWvTY6Anf2Xxp2Cuyh8BPQYnm9dc31KrPz2UzgucwEwv5LR
+rZBTOF+o/9zzvcw0alGr7Drt17Mnt5b+fy/4I39JmfhjSeYTPndUOmVVSBW
Ui8/d1WAgXFapdt3+FHAS4PDic9J4JeW6/B+5QuMxFNsUTsIY/n1/iEgswQZ
X01nxBY2sRoB9i5tNz6U2NK5/buQBMstMZm8a0QUZ6h75wArJ6hNP1rhejO5
k4d3fbwrChizREuwEfcyVFMkWLfm0cG63w8h6/s7eWl0miN/J/87PuY5pJTV
Dwb5n75TNRsRN6DCco56Dv7E/3I4cLER47ldkhc5PQ0kysYAun8xmP/HZtcL
mvwopjH4idnO/KsF2C9JM4xB1gv9eTGvT8T5lZNXihMXwassM5tBfAqTbJIz
7z4+BU9sHlBPpLhjFQ9tWtx/8qGTuY/UsnfWrymLlqj84WGgAjkGYYZM4uoN
wSO9BxZAqkxVu4qjD5tKmFnyfP0WLosvF52yfq/H4K28rhn6E7SGf221rT7A
ZDjk6BOv8qPFm3L1b3fqmc2LOMl+6gt4v67oLi5hx747ZT+OHfgNjx4ortUF
rWLyR2ZEFzi/wbv0h08+0x7BbBnv+594wYc2Myoj9u3Mf//xQg2F1QGwjbGR
TXgaRFx+snLhldk8aMg13XvG3omxbc+/Oak4A/6nC9fNZtKw7tCzldEO/ChV
h7I5cWd9HGU7O5ei/BmK0mvCJkirRJG9fucKcr/DPW6FYa2foRg7YuI4w86P
2p+K1GzufL6psZNRtvgjhMTp1GsnNxKDUcM0/FqAiKjmWcxnFJteveaqot8L
Erm/7q9nsxGpPgRJcjb+AhudtOrq88+wrlbaoaSECWA6eOrHf33SGJvaY3mH
f0R0Lf3OduUsB/wvT0Qekz2RUY6xVPfzQ0SyJ9Jksmj+0cGHkT3RpKHjiuxI
Ekb2RCkS/k9iGr5iZE/ESTN4S1NNCPdEbGIqyX3b+3FPpOeRwNB3+DTuiayG
+3sdxS7jnki4aehm7p4k3BON+hXnnPPOwj1R4EwZ6UxXPu6JTjq2/nwyX4J7
ohfB/VFGpc9xTzSx66SvyLNq3BMtX5xSHyyuwz3RDNGnVCywAfdEh0s92eQ0
GnFPpC/GIGO51IB7ouxdql0hr+pxT1RiI3R6ZKMW90RzJzwrZ6eqcU90rsZQ
jN6nEvdEzB66MkP0z3FPFHhrn9v9+jLcE92h2HS63vQU90TG09/c+ksf4Z6I
66mhqUD9Q9wTdVvfOPLUKhf3RNsZtZWfuP7DPdGQx6to+HEX90Tx9PknVd+l
4p7oc7jwdwfPJNwTufDFGAvk3sA90SMrSdvwgWu4JwqfNJNcvRmJe6KakiXZ
1FuXcE/EEuJ3xcH4HO6JCi7XtktnBOGeaDxP6GH3Hn/cE8UUBE2WzHngnig6
7cnMUXZX3BN1RNak8vc64p5IQ19RvT3QDvdEiVZpKW+eHsE9kYJEAs2PLkvc
E43H8lfs0zTFPRHAYo+vhRHuifr+cYrJTQLuicj1QPZE5DHZE00brq78cCAR
yZ5oodvMR0DpBEb2RPvZ5PaYNjRjZE/kXvGBwnuACtYW7pZezN2NNIMmw8c8
VHFfpDh4RKej5xjuixyNd9/4lRmE+6JTvgrJNiYxuC/KtJKdKX6Thvuip3Y8
e0SHckGFI1Lx4jMxRBewwcneVQmZPo4wsSKOiB97nD9Y1wLPqYsRofKSqCo0
ih2V1cOM5dETX92kUFrXIbritQbgwX69lbtPQCl2mzNPlRpxn6Sqanlc8nwD
7pMaDm5MnF2qw32SWVJ3EttGDe5/fpoEJO5iSsH9zwvHHPuI1Ju4//noPRPS
uycW9z93OCzfHb1zFfc/I2eqjX2fhuP+Z8+o5Q2GV2G4/5HMSmYWfxuC+5/r
PsjkSuMZ3P8U1Wd+3Rzxxv1PUOpVxSsO7rj/Ef4rU9gm6Yz7nwo13Q+ewSdw
/+Pxl1olbe4o7n98gzUkMkqtcf/zYrJCNtfKHPc/B4D9+3LOftz/qGn7pB/b
0v+f/gfP7//nf/7UX8G67yUQyf5n7M19e2dtPYzsfyyIz+XHHB9hZP9zwZdu
rezQMjZt9LVaw54VmSU/0f/8RRr3QMm895XNX1jhHkh/yBtusPnhHmgvobm1
XSoK90C/NurvXB5MwT0Qr9/eXU//3AfLa9pDuafE0GBb2ceDpAroOljNGpsv
jrx2P79aEFcDe2lvJ8V8kUB7c23FFDXrwf/ZW4f/OKVQ0+nSoFNNDXDZncBp
eYSAEqzAs1anEfdE8/QswwUNDbgnorY4wAWu9bgnMkGETJ7LtbjXYX7vcdJv
OgX3OolJf2Y8ZRJxr2NAMSCkah+He53P+2dnxUqjca9jrTVD2fY0Avc6By1W
v6pKXMS9zgy/aeo7ylDc67A4bv0xzQ/EvY5W7IeN+kBf3Otk7Brg3M46jXsd
jHb+Ry6XC+51OETMecN4HHCvY+70QTFZ+hjudeoYr01fLDyMe53eboGNNQoL
3OvEHLTPIUya4F6nJ+vAibPChkD2OWkMK44+fH/1yD5nevrfRQGpRSLZ58Q4
SyccbAjFyD5HQFMcoxvvxRi2V7YYJpiRtjDLz85CNojuyT/yOYQNCWR/7Qh1
wXC/w6JRWlx8yQn3O77vlG2Mgs/hfqfpbo348PoN4LnfGWNDLY4cC7phpL0K
fOJpz+jtl0Bm0jdbuhjqgKbW5czpc5KobPSS13e+BvCYG7GTq5JCCUKtgwGi
jVDGU57A8JOAxqW4r+fzNULb/oePIvbJIGW1lbRmQgPuf66vyUwyLaD/6X/I
Y7L/cdP4ZoaN+xPJ/ueI5eQFc1Y5jOx/PII9xuTZ/8PI/geje3ihWHsW++zP
pMdVuQuNPt1V8DBYHPdAY3SC+53GD+Ie6I3bHjWu6164B1Lpp7djMovAPZC6
a97Ao+Bk3AM13XvKf1s2G8aa0uQrNcTQ+qoBFadOBUzUu/45flkcdb46Ueyw
pwZU7HLSWRskUNUYe1bsch0oTbCMr89IoiXJvCcSmQ2gFNZW4bSPgJQ/Ue+y
3Kknsicqy3CNeTHcgHuiOuOQw/fu1uOeSG7w/VhRQy3udbR0o1n2nEjFvU6L
sOZD/o1E3OvEdOpJHdqMw73Oda57lsvoGu51JoYJHyiEInGvU78YM1s2cBH3
Ot0VpAm/3FDc6zx5OeJVLByEex39Z0lSHcZ+uNcJLfpaGmnogXudi3mjH22T
XXCvoxJXEyO26IB7nTHNZtezXcdwr3NbxqrOR+YI7nV4tzOeF0xY4F4ncvyT
/ucbB3Cv865Rr/bhc0Mg+xzql0f3KdS91iP7HDN5/uu3KEaIZJ9TTpnQLmbs
hZF9TkDvOT7X+k5sT7ld9m0zZnSZFF7go8wIEZM13G/F2VCRMkvzgKsW7nf8
Lh2SXuA/ifudvjLrOJvZENzvSCrUhpjeioWHQ5IfPUbEUKSC2Q8F0yqI2nx2
bLeIBPo9zHX8amkt7GIJOD9nLYnsPT98yp2qB5k9fCPXb0qhexNbukOsjeAq
a6kg8IKANrSmeR0JjaCgFdR2mkYGMV/ru7Vl1YD7n4+bQqzSZ/WB7HtOObd9
6lktJJJ9j+jlqYmXeuYY2fdonrCUb//+HDvEJzJaJMiEmi/fsDr7YRNbEGhS
tf/HiqqYCB1y6QrgJOLOXcvEgQLKxy/3M9vgHuhEsNriatgZ3AMlKkizFUpG
g2j59dgtOkn04e5F17az9fA0IuUT0pNCeyP2PB4bbYAu67hAYhgBbS+F91/S
bAQ6QdZ1lXJp1PJC9Sp71s71//NBqd8zDU9ZEohkH9Rt1JPmp0GLkX2QWoHV
g8PDV7EJu73DtM/pkSS/d52p3ids4WDqqcthLCi3X1eU/hU3xNamJC92sKE3
qz8CrrcbAIHnbhDlIU5U0nVqT4aeK2y423qOZUkiS3SRyG7SAAWN/w32jEmh
3z4aUtf2NcJfKu6ff9ikkSvrAlsGfSPui5zzMbuv/uh/+iLymOyLek6ov21t
diSSfdGXpnv/FrzFMbIvigmT7H+mcQcj+6IWXwq2p4+nsU9XhbeoXHehm/cM
KPdLi+LeSPFgpu6VY6a4NxK43j+TMeGBeyMvsdNVxN4ruDc6VXTn66OXSbg3
oqHJ7vt74D/I/9g2gImLId3oo3kby89hbknb28hLHBmOlZTVTVdDdWRB1uHH
Ekhxaaq27H0dJF0o2vNoQBLFZ/Wv6sY0ABN1yjUvAQKqe3vOrVKrEfdKIp9b
hremGnCvlFfnZDKyk0/JXqmUl8Vl8WMt7oH+NP1neTItFfdAvtxfb7qrJOEe
SHswV6vh0A3cA6lqap/Vj7+Ge6CfB45vP7CJxD2QS4DcJ06VS7gHenJet2L4
dyjugU73bN2iOxGEe6Dp7Kg/dOV+uAdikEraikj3wD2Ql7tAz893LrgHsp3u
fvfOyRH3QAeqmXJvCtvhHog7jGtd3vsI7oEocnssfh+1xD3Qjd86t4I+H8A9
0Bl3xwvBFEZA9j/MGTMmuW3lemT/4yu5j2Co8pZI9j/P30y5fctywcj+R/Ne
rbrhaBv2hJnJf2SLCT3I6Ihke08Lfz9GzyYs7UZm81euNr1Ux33QHpnjJbcn
7HEf9A9N8L1rDMZ9kLgb93c4fR18Vg5fW3whhpSMG9SZmarglmps9xqjBErf
fatbM7IWUtTPXlIBSWRa3BKy3F0PcdVVAhphUiilionPlqYR9CqEt8XLCegG
SZZtWa4RvioNvxuel0bRwb9S/rg14L7I44Jjr06tPpD9kOiEkI1FeCaR7If4
6H2d53YbYWQ/JBzkfIQXSrGhwLdPF98yojFFSv4nb1exX4rvV0yKdvLzjdN/
U9nkwGO8ifHMBDsKP3JMptH+MO6Nqp6ODFb88ce90XyLW+8L0avw8OPNBINl
CWS9j//Xpm097OJXFp6XlkLV3h0LlT0NO9ePGew/TUB8OUMvb2k3QgPnWbqC
/6QRlyHwvXraAGR/xJowZRopxkEk+6PL2ULCtfKbRLI/mjYNoG4lXMFu/BLw
/OJMj0wCHswFSAxil/KNFNv2saDtFzef9HJwAp1R1u/p/9jQ9StGqXu/I9g3
uHC6RpIT9W1b7dLtdYbwxJO+4jckEd3LD6XhSg1AZ6vHd7lLCrm5z+XFSTfC
QMJk/fY/AurkmnGLZWvE/VLd5/rXGyUIyF7JbFhGv03kCpHsld69upufl6+K
CT278S9EgwbRPhB/dmAiD1uQVDG/rMWI1PQOyInrL2Jf7VfDpOhZEdWDAE5+
Wik46xz0ezSZHb1n2zi5N9MC3pr6Zx/clkRxxR9eDu/Mj+388uQxREAnNM1N
N3byDtk31WUe8kx88lWP7JtCEuU3O82+Ecm+qdDl3udv1IHYCOfWtfRmOlTl
2tvomNuD3bYr7LG4w4wuTuq7H6faBVT2pRWDB9mQ55Wn124iXdC1f2hJ6OdA
T5tpfE+EOkJnTFjGcK4UomMND1Lfyac3ciIc2IcIyCLoavHsnkYg+ycBm6vq
X1UriWT/JLr365/qkiPYJZf2VrqLtKg7YOLTHvVajNTku+u0BxPCqMYHT2tS
wDJtUaC35W6kbkH5bAuU4eD00r0UKynE5GQg8fFnAyy8rMtRSyCgaoI3Q4xa
I5B9FNH6vNsxYx0i2UfR2ntLXDjMhpkbze/XWaNCPx7L/ytfisN0XmiaydIw
IN1y68d/pL5gbr+/JGq+YEHSEmm5Ge/5wFhq+47okhRqJU50uqk04n5KYlL4
fZsi+p9+ijwm+6kR6UCboyFHiWQ/ZfFCRrpGXwQj+6mT6QxfGh1SMbKf2qBt
N6TJmcKOs0qf2tDehSxiaTpMVURwT0UzH3X0tdQB3FMlLNW17OXzwD3V71t7
1spXL+Oe6tPgtc9SwUm4p+KTG+uxHc4ChpmRImo+MeTFdfuNSu9zWN4tJal9
ShydO3UngPlNNVy48zh7+b4ECuYa5fvaXActHRsQ/loSJb7+pfbh4k6eNlmf
nWUjoD2HVINv7eQPssfaPiLnYDTbgHssyzLpI3qN9bjHmj5kmBv4sxb3TpUy
XTcqylNx77Sw8r700KEk3DuVmsbqHTp3A/dOndxTkqSya7h3Wn8bH6IZGIl7
J578rReKTpdw7zR5zcN1TfAc7p0MFpiotsKCcO80reAfUTPth3unwUcJY4Ft
Hrh3UjMOY6FbdMG9U/4k62P9DEfcO4nmF36NNrHDvVNzlZ+8c/wR3DtxBcx/
00yyxL3TZ4fFjifMprh3Ohf694aZtBGQfRN5/ZB900P5NtXcrZdEsm9Kunuc
jWb4FEb2Tb/Pvurc296KnamZOPpviAl9GSoIe2pCAxdO37KI7tqNbnNf40hI
UsP9k5VIxrcj/Xa4f7o1xuTaIxuM+6fR1BCxwg8x0EPtfbyqXgy9G+1KkJmp
hNuWwddmt8WRaMqwwWOvWrAxO3+lX32nHxHS9ug21UMdNZ3urgApxGf3Jr5g
qwH2rkd7FD4ioDCrmIO+Co0AxQnHUr9Jo2++Qv8K/BtwP2W02fSh8KM+kH2U
Ub3Nf3LXU4lkH8XonWZOMYwwso+ivyPUxpBdhGWLPLrN9YQRfSSqXxHbXsG8
60ZsIYoVKdk8Nk303wszzT+vHuxhR6lPb/VPxVvjnsojaOVpB4U/7qneX9NP
ks2LgtMLSbe+zkgg9xlDgoZJPWDuEcQOYSl0peNRZFlHAySJNj/pOklAa47X
9urv9FveJJmbp1Kl0cWyd2f6Knau/5+vavSNN5mqpCOSfRVNzbr5uZwVItlX
bdbXc/SpXcAcq1IVLbXpkZvPPdLj6X7M4LAw7xQ9CyK+1/1r288OxoxiD9zi
2FCqw3VPX3oEZdXCX1LZOJFT68TFKUlnMHh4yr89QhJZzGt69ks2gEZevJZN
ixR61Cz6VFSyEdrem0lGLxPQhBeb1zOuRtxnuet+9nB9i4DssVScBllFHpwl
kj3WtKy86ckjStjCBeoXE7tokOwLs6rnt3OwqvdMajkcjIi9tnEi5MU85vKV
4qPQ2C60+/zw5ePPJWBN/75v7WV2NB7ZZa+ncQgo7jQ2ia9IIr/p+JGHDxrA
UO2k+ScNAiroFrYh7cwf2W+VZb2b+xs/pEf2W/8dLwyOePqZSPZbWdTnnz8+
7oeVjIYeortLhxy/33nz341u7DhtRFXgmZ39yqndUYCZGfRF1NyPaLIhi2p1
sYFX2tCk/f4VZcvOfvXDLcHH0AHWejtry+5KobS7PUeKOBsh9Nv3F2k9BBQZ
M0irL9EIZN+VIpBCjFotJZJ9lwyzMCm+zAqzkifGhRymRXuVkrKfe1dhsT7G
K7H6TKhyu8+jgHULC0qq6HUm7EbHD2UTukAJLqkZNnjtl0LnE5EN1bcGGGUR
Z6yNIqC4CtcvwhqNQPZf+T9ZtP5TVyaS/VfIZ+qzvieZME8lzbS+XioU/+W+
rGp1DMaaWMae/pEeld9VsPktPo7J3q87d/w+C3pY5lKaYMALoYEW1avTUsi6
ef9BPqVG3Icxl7cmq1siIHuwWbGKqPVRd2KoLRN7N8vO82Zr1P53nICls64c
aWqgRlqadirf/DMwJNdAPdXBgJqNUhOpPs1gwk2ywt8kCOi9UaZszk5eI3ux
MxeFublutuiRvVhxPdMNJ8V+4hUvuofvTlKiHix7mVTpjtkGen76YkyHLHyU
vOgVOrCvjsox1ZLM6FMx86WxYHqw8/HYcLwqhbYfuUzXMzaCVUDVnex6AhLU
Nr5ptLcRyL5sq7RxcXksl3iyy5jnnjIF4hxO983qN8HWmhX4rChpEU1VENV2
/jOM48Wf9p4VRvTAWvaXWOs6Vn1nYbg1gIA+KWgl5+2cr8j+jDdg8KTSPSEi
2Z+9pjy8vZeKEstmeKlMF0uFBnzKjx61isSqxPNygm/QI5v35coGqcPYAOPs
an6/FBq0EaEvkm0EskdzCIxnYeqLJt5Z6cqm0NqGtYs/G07f1sQOfGfXoD9F
g0RnfY38zudj3k9uXuwzJSCePT80VnfqgezTXrwVH4iVXtTzeSDJUn55Ay5M
P9F14fxJZK2d8vb5TYlaSCzP/5QGY3Rm15pkp+lQscnElyGq97hX+0+j+erj
jXriL37CqPpLCqSazfm7UOYY9ij94Eb6A1rU5/qGb/RQA0Z99YhWWRoBie2a
zqzcyTdkv2Z/3Sr+5LAhUd/s8Umez3+hM9A3skOSC1OyK1zLEaZGzXR59ZEZ
NzGu4dJQ039SyMOOd957J3+RfVs4xffcW2zof/o28pjs276EVdtojFkTyb6t
UPtCFq2bIEb2bQqzl9lG2VMwsm9bdzurVvj4G5bZV7Q7VGoXmjEaKk1SFMa9
2yItG4tjsgnu3bo0hPw/VZzGvdvZofYEqoTLuHfz5zccNjRNwr1bVFikVk9u
FugEnuaZ4hBDOvLKHi0tz+HPfwKRqsfFUe477v+Emqvho2jRfeN7EuhDGV/x
t6o6GPIVf+f9UhIdTldhuRbaAP4z8uJKLARkXHTc5utOvZO9nGIMr5j1QgPu
5aw3Ozsd2upxL/f68uM1maVa3KMxbWSLBLSm4h7tgcnPF++OJ+EeTT3nj658
wg3co32zlpDJaLuGe7SwO3atyeGRuEc7FT0aZXfuEu7R1t8lCOUpncM92kZH
2e2EuCDco0XZDvSr0/jjHi1IwqWfbtgD92hJ03oG0pSuuEeLetRWllPpiHs0
n7R3V++dtMM9WuOgwxG2rCO4R7vkprAWVWyJe7SK10zjLmKmuEej/pZG7NUx
ArI/I68fsj8bjRkQukz5gkj2Z9qPvE4wBjhgZH8mm/rkPVN3C9bH+vYVawcT
Yo8c4BBMoIZaOc7t7crdqKSjmtdvQxX3acFab4vCrOxwnzY4eJLqwkQQ7tNG
c4Jk1W/FAEX8Snt6lRi6LX3eQWKkEu6Oek583xBHzG/MV1861EJlf1i4lLIk
YkhSfGtcXQ+9j/d1r3lJoS2/debnmw2Qc6/m3o8HBDSi9Dc1VbERfH2mBM58
lkYfxRS5fYMbcN/2RkT52OovfSD7NfuJ/Y0ztUlEsl+DAA4r4jCGkf3ajUf8
yj2/H2OUZ28zEO4yopQrzSN54ivY4/BT9PV+rMhLI3QpM18G5JWo9LXb2VGd
kcpUhbQ17t2KFbpPL133w70b2uAnPHONgs4LKYnqUxKI875mlw7Ugy3zozfP
+KTQRNHimWTSznm57fcYix0BHf/MmxK908+MLKKs9G5Jo2dthUztNQ1A9m+7
F4xed01SEsn+7aEU7eq84RKR7N/iDTNLid7nsQOCVpx0UvSo161saH60D8t/
xBi/usyM/N4vPx7XZYevPq4XxcN3zqc2C2kWGgC/pdWyI+k40S4HVgmZd07w
QME5gPuSJEqnVxOdEmkAiwPPO6FeCt2/ZWBgLd4IOiFX7DrmCehYt5dAOU8j
7ueCjdf1S8cRkL3cRe9c0zyzICLZy8mIdN5LrN+HjYw3P8pYp0bDsjJLpF33
MT6Z1cJn2wzosmhU0/2wOSz38bX49Fe7UJPPyWkzdgnQKa/cWxjMjl58UClR
jjMHPr1vFqwLkkjAad+b2ewGqBtIjBBRIaB/dt57knbmj+zrOKW4zNnf9eqR
fZ2yv8zZy6GjRLKv+7m6u5EL88HSDVSVG6PoEPubRh9fgS6s4YSv7FUHZvQm
YF3qkQATfI4IJbLvY0MkZYOUTi5toHjyPWa+kgNxFxFtoopPAlvYgmlWihTy
HoSfZuyN8Ou64MbgKwLSs+B0GNjJk2R/N2TpEDxXXkQk+7uF5hCX1koLTCd5
3VcOo0Xf9q6drhCtxGZalb0yFZiQEs2glPXsX+zZUe2ro+y7EVNNus3bWEW4
PeJtflRfCn26dGU07EsD2JQeJW5eJiDn13WX+nf6Jdnnfd7qZ4tuliOSfV4r
vLG3f0SPhRJO6Im2UCGj6iVdNuI1bG3Jd8XiJT2qbdkMyykcxW6uFPz0SWBB
l/Yy7Ze5ygO3eENNJielEPG4ZcrgznmE7PewxhVz2lMIyF6v6A3LObvjLsQU
g8On3L7/g/vNU5yXzSWxqOBnmmcfUaN9x5b363XcxR5EPjq3+pwBHWa7OX23
8Qd228nRWnoPAXl1XjqgspOPyJ7vc9Vswrn1Gj2y54Ox3eM8re+JCadkDwqb
USLqrOIOP0E3DA1ItqQr06H4JHrMdasdM6kU3uhkZ0bOpZU66vfp4Ax74g2z
K1LIJ6xblYO+ETrYZ7o+VxFQhtlJlQc7+YPs/zZPugyvd2cTvVu8Gr+LUCA2
5xleg3FjbELy5ybdLA1ieELiqLhXhp0VnNT6PMGIjn//M7C3fQ1T0JZkpfEh
IEUiNrFn5/7JPrBE5tqzJz08RLIP7MoJk2fy2SI+3ZoZOnyWCvHT+qmPy0Rg
Odcdo2VD6dFXKZfIUJshbK6UKzb5rRQKZLxnILGT38he8Edg1b1DtZHE8i8c
sxkc26Dlqecyd10dUzHv4W8yo0Hjgpm67yUeYp/NW0u5jQkood1BiEK3Ech+
UNyT7WrU0xm9LTuhl/HHNmCXe9fwEO00UaiUiaNmnBK1VVk2pVsEYQsl+nlf
+uiQ/EPVuzWS73BPaLgysWh4qoa4sdssOqqCAj0QDZWVOXEUS/lHP2aZSItm
kg6806+uwy5IXff9nURA48tC4w9VG4HsC79q3ox/JYuI/ds5vAu1f+HEjexX
ExIcGGbRfX+WiRpV1ExfrK+Jx+TDB+nU16RQFVtX7pmd75P9YRhvaomYKAKy
NzSUGfctrbQndgpMbN7J+gdc8Y11veWimC1RdnsinBp1xOe6LDXdxiLyX9QW
cROQOBSc3buTX2vOvOLaNbIG39+n5ao6dRMfHQzKqJKkRHKOTx+c1XLGJl4Z
tT869wcUuIvbitvuEFnsXXmplrYhMY9bj8LNABO4Eh8a60xA6g9UtOZ3njfZ
I+6u1iosaGQh3uK1cA/U24SZvN1L7PprxM4ZFelfllTI5xdXfIPwJSw0lCor
dP8KYHyxDT8TwogztXlxr19uQfY/DUWvGWXsdbIMX6YuAf2+drji204/I3tF
itOj1DQ/xvUk2pmJwLwBAzL7e0VGJoha9w47WddRopImU2fh/wKwQ8LXf408
WgWTxvCWQZ9yIs/f5F7BRApk7t9RqyR2GDvtPdcfep2AfrClsNirNwLZL55Y
8he0MVMnrnsn3Xzg9xea1hnWtux2Ycd1OOdivlGhuTxvkY0DsZhjN0GaZU4K
iVEKHjdRboQW8y/XR4uX4cs8IxZL6U087k0i/b8ZGgH7R3OdP1jP0rBbJv39
xSINNYcNnUeF/wPDC7be8ZhHuojlzaM2ebNeaSwr+mn/vrTwut6ba7YzPqfe
cBT4bu/U97vxy9Yltg5f9iytL1Fz2HRuxT0xYPxlr/4rLG38yV76cUBD6WNF
WxfH/Equq7/t90rZT7nEwGyns0B5A//9r/ZdVo8flOd22H5hj3Kf6Kfm8E0m
ftF9YHjC1j8aV7NlFP79anPjrU7gjcW/7H+nbhJ2rnlny+S+gqHE8Yf9CZUj
egpcB2xTxOztv1V+tr9/6UxdvL+H7bopGxfasP21Z5zVdaQjUgy+HlKSed0c
LkYH+Pov+HgmGh8A34kD5w==
       "], {{{}, 
         {RGBColor[0, 0, 1], Opacity[0.7], EdgeForm[None], 
          GraphicsGroupBox[PolygonBox[CompressedData["
1:eJwl1XfAjXUYBuBj7733TPaOZLS0t3YJ0SB7ZSaZFUqFEpXMSPZeoZTsPcos
ZMvO7nryx9V9P893vl/ne9/3HEUat67XKmkikUhCLeW6siN5IlHZfJ95srm4
rCo/IY2+3c8K6F05E3vzL6TXm7Gf+uZ+LIyzzQ3YRiXzy/RlQeLm//gVtlLR
+BJ9mM8N6ttvoYL+Ir2Zx/U4x34z5fUX6MVcrsU59psopz/Pe8zhapxjv5Gy
+nP0ZDZX4hz7DZTRn+VdZnE5zrFfT2n9GXowk0txjv06SulP8w4z+DfOsV9L
Sb0e3ZnOxTjHfg236k/RjWlciHPsV1NCf5KuTOV8nGO/ilv0J+jCFM7FOfa/
xX3TH6czP3A2zrFfSTH9MToxmTNxjv2vFNUf5W2+53ScY/8LRfRH6Mgk/olz
7FdQWH+YDkzkVJxj/zOF9Idoz3ecjHPsf6Kg/iDtmMCJOMd+OQX0B2jLeI7H
OfbLyK/fTxvGcSzOsV9Kvnh+ac1YjsY59j+SV69LK8ZwJM6xX0Ie/V5aMprD
cY79YnLr99CCb/k7zrFfRC79bpozikNxjv1Ccup38RbfcDDOsV9ADv1OmvE1
B+Ic+/lk17ORlSxkJhMZqUNTvuKvON/r55FBH8wK0pmbso/a5vXk0NtxlDfN
I/kz3oN5Lun1KnIwqX3Wt5nz6104zcfmkrIv1+Lemr+Qmb02bZzJXmrFfY5n
wr68rCoHyGRyXeLmd80IczaZPT5vsq08whvxfsyj417JovH5l+/Ki4zw89vN
Q+L9yv3mW2Ud8xzSxXMbz7hd5XjPpNK3xvWPe6Xnk535h4/i92UfrsYzaU4T
74M91DSXkx+S1O+ujfuit+Ewr5uLyB5c4EvzPmrrs0mrbyGv3olTDDIvJ3X8
Pru5w7wm7rfemr95zTycvXHNzLNIow9kGaniNeyihrlJ3A/2UNNuZtzHeF1c
MxrzObu5w89mkFIfwFJSmpvwB9XNq+PZ01txiFfNw9hFDfN0UuibyaO/zcm4
VuYSsjdX4nNnTiEb8zvVzGXlByRxTVfF86235CCNzIXlO5xnqPmP+Bv0afgn
KlEp7l28f7+/KT4/8VnTc8uOnIjz7W+RvbjMkvj7ZSavSx5/Dzu5zX6CLGRf
Rr5PQv9NfKln1TPJFhygYXwHyDz2hWR3zjHE/rN4Bu1/j2sgq5unxrNvniSL
2lWMayAHxfWTG+OzrOfQc8lysoM8Hu8lvhPMY/X8srisJN+Tl1gc99I8TM8o
k8lSspHcEZ+9+C4yj9cLytKyiuwvb7AynhXzcD2LzChLy+byLxrE9415lJ5b
FpTlZTd5ls/8vLr503jW5c645rKaeUqS/y9joq7/TNSLyApxveXAuI9yQ3xW
5EhzdplTlpXt5TH6x/ebeYyeTxaTFWVP+S+L4lk0D9UzyKSypGwot8ffGt+3
5nF6AVlKVpb95H+qgwgL
            "]]]}, {}, 
         {RGBColor[1, 0, 0], Opacity[0.7], EdgeForm[None], 
          GraphicsGroupBox[PolygonBox[CompressedData["
1:eJwl1XfYzXUYx/HHCKUhpaEUyt5ERIPKljxC2SvZe0Uhs7K3jJC9SfZWtshK
Zssoq4xoodd99cf7et+fz33OuZ7z+31/58nUsE1i66QJCQlJ0MewMFlCwuHk
CQldzN9yeszHh/qr6GfOwM1wEE3kfV6bwpyIdaism6jbhOsopVuAF/Wd5QnY
iD9QUj8fL9h1ksdjA67hJf08PG/XUf4E63EVL+rnooRdB3kc1uEKXtDPQXG7
9vJYrMVlPK+fjefs2sljsAa/o4R+ForZtZVHYzV+Q3H9TBS1ayOPwipcwnP6
GXjWLi7mSKzERRTTT0cRu1byCKzABRTVT0Nhu5bycCzHeTyr/wzP2LWQh2EZ
zqGIfioK2TWXh+IL/IrC+ikoaNdMHoKl+AXP6CejgF1TeTA+x1kU0n+K/Hbv
yIOwBGdQUD8J+eyayG+jMRqhIRqgPuqhLuqgNgZiMU6jgPdPRF6fUUv+GItw
Cvn1E5DHrqb8De6Qq2AtXtN/pEtrrosdqKVbqPsZ+eTxyK17S37c3BQH8LZu
r66b+TS6yMn5NoabX+c1qBRn3OvS8Sx8oNvEF7gH38+7470YgzryMt7ONXlB
/N18DybH2YrP5ePcmn+y385/yh9zXl7Mn3AuftP+UZ6HAbotfIX78mN8J0+I
e2Pej8bmPd7zrvkUOsvJ+BaGmSvzalSMz/O6XubzeF9Ow7WxDW/F823f1nwM
reQf5Tzmccgp15DTx7OOfWik+1qXNO4NVqGCrr/uvrg32Io34/vofkBueSxy
6KrLu5EkrjtWory+n24uvkcu3Rhk11eTd8WPVHwfrEA5fV/dHJxETt1oZNO/
IVdFYtL/f9Nm4wRy2I9CVq+pIvfGLBxHdv1IZIkzIe/EbVTQLUfZOBPyvXG/
4/6ghm6m7hiyySPwdFx7eQduoXycE5TR95LviWuOr1BdN0N3FFnjPOIp3Wtx
FuLs4hs0jHOm62r+GZ3km3I58xcoLfeU745rji9RTTdd18Z8FC3lI3KWOB/I
LFeSH4mzhL1ooNum62L+CR3lf+Wy5qV4Ve4h9zSfw3ty6rgO2Iw35Gn2rc1H
0EL+Tn7aPBSZ5Ipyf/Nl9JEfjvOEPagvb7XvbP4RHeR/5JvxfnMZ/hyvmN/X
9zD/iu7yXZyMR8f5imcXVc2feV0r83doLh+Wb5g/Mj/FQ5DRXEHfz/w7essP
cSoej4bmr1HPvMXr7o/vGf+vdD+gvflv/b/xeebSvAQvm9/TPxjnJP5m3S/o
Zr6Tk/KoON/mjUg0T437yJ/G/wTdYTQzf6u/bv7QnJkX8WB+ksvHfeS58UzE
2eLf+ANOxynjdwYN4lnj3VyXv/K+NHGN4v+rbj1/z+34L7t/zIPNr8Z158Vc
irvbPRBnN75f/O18lt/lVJyER8ZzGOeTN3AVnuJ9qXkSWuhWx/fipnzIbhv/
IQ/gTLyQB/ETXM7+UJwXzEGfOOd8iXvxg3GGOAXGoX78TvAursNfev9+vi+u
MTro1/FJbhu/y/HMx32UB/ErcQ95EZfkbvYHOG08V3EN9Bv4DHfllLyLEzAC
VeOZ4fX8Ok/2/r1xTjERzfWr4nvzO3zQfitfk/tzRl7AAzkDl7U/GOcSs9E7
njm+yD35gTijfAfGol78bvFOrs2bvX8f3xv3Ae31a/kEt+Eb8ZsV910eyC/z
f2jvVBY=
            "]]]}, {}, {}, {}, {}, {}, {}}, {{}, {}, 
         {Hue[0.67, 0.6, 0.6], LineBox[CompressedData["
1:eJwl1nfcjmUYBuDvy97Zm4wysimjbBKyhYQiIXtvsikKZSd7k1VG9iZ7pey9
99503L/+OJzndd3fw/s+7/P6fRkataneOjIiIqLsGxERIX/zx3v8q/9Efc6Z
mxOP7eZXchD5XJNNppUzZSmZ3/k/+hdkNb8RrpOjZWG5xvkTvQ95zJlkajld
lpCDnV/XO5DDnEwmkRNlUbnfeVQ5LLxOmVtmkHNlmfDvOV+ov8/bhqPm2PIn
c0H5s/m+3oNc5nQyhZwii8kGzs/rLchuji8TyvHyA7nD+Wt9MPnN2WU6OUuW
lgWc/6t/STZzFBlfjpFF5FrnT/W+5DVnlmnkDFlSDnF+Q+9ITnNymVT+Kg84
i6b/EN6fzCMzynkyirNF4T3yjt0xc5zwfs2j9AeyJ+lJaT81fEb2F2RLEpDI
foL8yz7cyCH6u+EafXa439ZHZUOihmvsx8p19s9kv3DP+c58U3YK95Zkfm6S
PGgfXf8xvPfwd5gXy0Ic10fzUO/FW+Eemi/KVrzJTnOk678Lz0a4B+ZjshHR
WG9+LvuHe8D35luyc3jPHAr3jyXhWeSEPoaGXDKHL0JCdpkLclz/iuhsMA8N
r5+l4bPkpD6WRhQiBjH5PTwrnNLH8RWFOWHXmBhsNA8jFn+YP+S0Pp7GXDa3
CZ8Ju81FOKl/TUw2mX/gtt6FVBwOzzrLwneFM/oEHum9w/ckXG++ItuSmD3h
o3ZPvw/PW3jd5lOyCbHYbH4hB5CFH813ZFdSk9y1k+Xf4f3rw/V8ZNLnyzj2
y8N3K1xvd9YcV44Kn7v8xfxY/5bc5ozhvchpsrhs4vyq3i48i+Yk4XWH68I9
k3udR5FDzQVkrvDsyDnh3Nlp2ZTY4RmyHye32L+UA8nKcPNd2Y00HAmfo58d
oecnrnlFeD2c0yfSlGvm9iRln7koZ/Rm4X2z1TyCeKw0l+C8/ivNKEZ8EvAm
CUlEYpLwp58vyQV9Et9QnKSssi/FRX0yzSlBMlbbl+aSPoUWlCQ5a+zLcFmf
SktKkYK19mW5ok+jFaVJyTr7j7iqT6c1ZUjFevtyXNNn0IaypGaD/cdc12fS
lo9Iw0b78tzQZ9GOcqRlk30Fbuqzac/HpGOzfUVu6XPoQHnSs8X+E27rc+lI
Bd5iq30l7ujz6ERFMrDNvjJ39fl05hMyst2+Cvf0BXShEpnYYV+V+/pvdKUy
mfnLvhoP9IV0owpvs9O+Og/1RXSnKu+wy74Gj/TF9KAaWdhtX5PH+hJ6Up2s
7LH/lCf6UnpRg2zsta/FU/13elOT7Oyzr80z/Q++5VPeZb99HZ7ry+hDLXJw
wP4zXujL6UttcnLQvi4v9RX0ow65OGT/Oa/0lfTnM3Jz2L4er/U/GUBd8vC3
fX3CLyqrxEA+Jy9H7BoQyWrzIOpx1vxN+A6zzTySe3p30vKPOZbv+sjw/weZ
9QWR//8+lM/Zf30nDAU=
           "]]}, 
         {Hue[0.9060679774997897, 0.6, 0.6], LineBox[CompressedData["
1:eJwl1mW4VGUUhuHhgBiIKAYoLQgiIiBISRuEClISogKK0h2CTUh3N0h3d4dB
GAgS0lJKK2GAca/LH8/1rPddM4dz9nx7D9katqrWMlkikRiclEg8jwwpEone
yROJzPheHo93UR4Z7fros2C3PAGdUUY/X/cM+pr/5G38u10rPiyv5bY8ie/C
Lmy2r8fb9cv5DR7Jt+Br3Ct/xBd4M3flmfwA9qCC92fivvp5nJU/5av8RbzG
/h3+QV7FTXkc34FvMdH+ZV6vX8LVeQgnsAO3yu/yad7A7/FUTovd6OL9ZXmB
fhE/y/34L97Of9i35iPyOm7HkzkNvscW+9fi39Kv4Po8ilPiG9wnf8wXeQt3
41mcLv4mVPT+zNxPP5+zcU++xl/Ga+wb8155NTfj8ZwKk+yq8gbdUq7BQzkZ
bjN35jO8kd/nafF5xDXwvnK8ULeYn+P+fIP/tGtjPmpez+35M74bW+1e5526
ldyAR8c1xv3mT/gSb+XuPJvTo5L3ZeH+ugX8MPfi67zXrol5n7k5JpjvxGR9
Nd6oq4lh5iTcbu7CP/MHmB7XOP4+r3+GF+mexwDzTf5L39Z8zNwBU8z34HP9
G3FGdQ0xJq5ZnEtzV77MPfCC12WVB5izo3fcE7xP39S839wirpFcXd5kfgXD
zcnjnJrf41/4w/idve5ZebG5PAaa/+Yb+nbm4+aOcfbl+nGGzG8iHbrJv8b9
gRfts8kDzTmwX24mHzC3jL9TrhH3p7kWUuF9+Wzcj/G72D8nLzFXwE25vfyT
uVOcPblB3GPmt5AeL+ke1g0yP4IDcnP5R3OruK/kmnFPmGvjzvi34pmkW2qu
iL/lDvKJuC/xldxQ/s7cCA+isi67brA5J36Up+GVOINyHaSO+yqeabpl5kr4
R96GKsihH6LLhYPydNSKz12ui7vivOoq6JbH54x/5e3xPMEj+qG6R3FInoGu
cb8hp90wfW4clmeiW5zXOANx3ZHLa4bbP4Yj8ix0R0X9ivj8kMCOuGZ4VD9C
zoOj8mz0QCX9yrj2SIadcR2QWz9SfhzH5DmorftCfhVp4pzoXtCtimuKJHyt
e1O3y/w2HorzoXtMN8qcF8flFvJBc2vMlevIX5rr4e44x/K5+AzQ0/5FebW5
CgaZ/+HkcZbNJ7kzvvG6t+K5aX4HY+N+RgZzd/6NP+eePIcfRG3vycOjdQv5
Ce4Tz+U4O3Fe7VvyIXkNt+GJnDrOFObZ1+Wv9Mv4NR7BKeI5Fs+CuBf4PG/i
T3hGPM/Qy3tf4jW6lzHY/C+niHvEfIq74FuvayTvNjdGxjijusd1Y8z5cEKe
j1d12+TXkRa9dZV1a81VcQu+i98ZefVj5fw4KS9An/gZeMJunL4ATskL0Te+
i+P7KJ7T8XyLZ0jcx3GPxece1z9+V7yNfH7GeO9/EqflRegX37fIbzdBXxBn
5MXoH99FKGA3UV8IP8tLMCCe43jSbpL+KfwiL8XAeFaiYDzX9YVxVl6GQfHc
QiG7z/RFcE5envT//2ea4ym7KfqiOC+vwJA4oyhsN1VfDBfklRgaZwJF7Kbp
i+OivArD0ApF7abrn8YleTWGozWK2c3Ql8BleQ1GoA2K283Ul8Sv8lqMRFs8
bTdLXwq/yeswCu1Qwm62vjSuyOsxGu1R0m6OvgyuyhswBh1Qym6uviyuyRsx
Fh1ROs63vhyuy5swDlX063TVkBK74vPW7TE3QSb0kK9wr7i/zQ9hLzp57X+6
OlmU
           "]]}}}],
      AspectRatio->NCache[GoldenRatio^(-1), 0.6180339887498948],
      Axes->True,
      AxesLabel->{
        FormBox[
         StyleBox["x", Medium, Bold, 
          GrayLevel[0], StripOnInput -> False], TraditionalForm], 
        FormBox[
         StyleBox["Probability", Medium, Bold, 
          GrayLevel[0], StripOnInput -> False], TraditionalForm]},
      AxesOrigin->{0, 0},
      AxesStyle->{
        Directive[
         Thickness[Large], 
         GrayLevel[0]], 
        Directive[
         Thickness[Large], 
         GrayLevel[0]]},
      Method->{"AxesInFront" -> True},
      PlotRange->{{0, 30}, {0, 0.15}},
      PlotRangeClipping->True,
      PlotRangePadding->{
        Scaled[0.02], Automatic},
      Ticks->{{{5, 
          FormBox["5", TraditionalForm]}, {10, 
          FormBox["10", TraditionalForm]}, {15, 
          FormBox["15", TraditionalForm]}, {20, 
          FormBox["20", TraditionalForm]}, {25, 
          FormBox["25", TraditionalForm]}, {30, 
          FormBox["30", TraditionalForm]}}, {{0, 
          FormBox["0", TraditionalForm]}, {0.05, 
          FormBox["0.05`", TraditionalForm]}, {0.1, 
          FormBox["0.1`", TraditionalForm]}, {0.15, 
          FormBox["0.15`", TraditionalForm]}}},
      TicksStyle->Directive[
        GrayLevel[0], 12]], 
     GraphicsBox[GraphicsComplexBox[CompressedData["
1:eJx12WVQVW3UN3BCWumW7u6Osy5CpCQkBAQJKUEaaURSlBDxVlJURBRQQfLQ
KSJYSAqolJIiSCoq73lmXveHZ+bhC7PnzOyz977WtdZ/nx+/W8BJDxIiIqIE
UiKi//m/8+llj1BaCY7o///9HFO9uT42CyVGLHlCuRegW+9hyWDxJhxYDkqt
5eUC1+fGr25Sf6CJZkS1JesRMJ93LqfQI0Vso/fVlFyqIVveoNnMhhKRV5HR
LhPj4UOuXMcG/RFUdK7G5veHZkgriXtLwsGANC8HsjPZtQHbf3NXbtxmQiNH
M9idNdrhsrUR7v0OCyJqc59hnm+DEPV7zi8T2JGzdJMwy7VW0P/+K8p/jhON
s5z1vvmkGeK1LF051biR1R8dqZELjaDxNK/2YjsvOtwys8E1Vg/n9zYu9R3h
R6s9uFV+u1r4KUn/SdpGAFV7mT66XPsMtCoe3711SxA5m2aZTlx+ChuMxi62
XUIo/Hey44VT5TCf7mIbTCGCOogHpkpxpWD0Pdzoi4ooioh3f7U9UQyrZylD
auPE0EZqwnKeyR0wEGIjudwljozVtNXbZ/OA8bVIZtV3CUS9PeaecP0mcKVW
WqioSKGwjIVZkfzrkCupTs/kJY3En7CJ+P1Oh35OHeXN6zJogufWn6qpy6DB
1ZUlOyqLFMP9c2VxiUBLWhzqmiCHCv7OJHg5xwFPPK+WvYg82jeY/lxwOBKo
hB3rT76QRxtpl+LbSUNBRpujMtxJAe0eK2+KkguE4E+M3cZEiijs8KJmX+k5
+L6ZbmOUq4huLezLHbvlDsdle/ONpJXQF85Yx+JMF2jb1NzffaOEvuUW9K8x
O4C/lMLEoIcyyl3LfJ4/bA3aa+7D9lQqiMjyRrKhsQUcE2I/caRYBd2KkHbm
/GAEYpeuRnSpqqK6mOL/OrP0QcJDvV14QhWla9pTHiVD4NHmnVQbpIa6iuVJ
9GzVof3usPsGizrydo0nx91WhK1HB7uyDerILTzpp1SYDJwVrqDKP6GBfCe3
H4yTi8GGxA2V6nUNVDhKKt6ULgD4kv2Z7VRNdMEoUpGdkxsc9AWRJo8Wcgnp
VvBYYoWjfpcbZTq0UKOP1gmfhwzAQn3+2YlT2mhvwJTN4SENFPk1bR8caCOp
UUWLGXIywnouf9wYew9vj6W1/KyyhA5Zve8vab9Byfu4vCMyaRB4vepYvtce
GB7+UbANxTD05r2C5CsytGSaG2XhVAcqHs3afDXUKJFbrvIYdxPsredURt+j
Q3HiG5xvzFvBsvCZlMlpRhTOGDL1e6cNzENZ5xX6mdHA9h267zLt8Mdg+81r
LTbUJM+ZNGrdBo7MZt+O1nCg6B7ZBeKnLTDLIuLfc4QL2e/ePxKR3wTygq0C
ib+lUR/bDu2M+VVIKCA+y6AkizJ3LQ0vBibDrdT4ohYVOdS9m/4mwzUeWLtc
7JyG5VDGh7zmTpoYYB7S/jkSJo8awHryrGcYcD1rUvBgVEA3LT13q4iD4d0R
VvWZpwooU9c+JWz4PMgtmR82NlVETzfehDz67QkF18UjXs4qIp2liMCH4W6Q
wEA8wHdRCcXxx1167OEErPQNy+6cykhwyXEy2uIU2GaYjN1sUEbaAccUafxO
gs6VtqwaGxU0mXx/9wn5CVA5OTi7sKqCXhrPO6bQHYeyHzNHt1JV0ZuXN1Jq
RHWhj2GQ/5uwGlo/dK3cMk4LsiuLtt53qyHxkp4IflMVmBDyeZrlqY5irrT5
3jSSBymvESIPEg20Gi7K8pZWEiTEePlE7mggasEdq0huYRj2On54WEsT3fZM
nIr254MroXTXc4c0kXdDzD2bIQ5oshv5rRSghUZ+Ljp7cTNDbnOkchuNNtr6
e+2UPaKDCc0bQ6UV2ijmhhEPPQ8lfG4xC9ga6wKy8s3XymsSMJWoreu0uQCN
4g9x4mIJkL8sua1MtgOOYwlC/OeKIJQ7zz/v8iFkaL7ben+xBtwHLsWoJlGh
26n7hfJHG2FRf75BxZ4W5cMh1o/FLeB/l/2vSBMDIuK6cyWxpg0UD/1RmVNk
Ro151rNs2u3QdeIO+bs8VlT/pOLp0v02WCwNL/3ByYEUhoinVgRa4UZCVmhe
xFEkrY0askWawV00mmPgmTRa+Xx9ubEoDURO85uSzMmgyxzOkrR3UsDBJEhx
mV4O6cYfenTCOAGy3eI9nSvkUK+fz+uU8ljgKH+an2Mmj2g+LlwtrQoHRt+0
rclVeUTk8vOqze9giHvAFiqVooBO62ZEoUx/GDz7zMtYRBH1yDJHjRp6w3Pd
Sc8rrYpIw7Zxey3uLLjfnVOos1FCqeQGh5cVnWE5/mfw0y0l5H/b97dEmR3M
TrWN12QqIwf5gMbmHCtob75enSKrgjqv3lpe6zADXPNWTtQLFdRV8H7qgo8h
eKurGJ92UUUMfjIPv57Ug0jN5EAqIjXEZkNRNKGKg9/1iS3d+WroCUXiJttz
VXjldodKB6eOrpXxG+J8FIA+1Semf0od2TeeX5itk4JekS/MLmEaaA3f9Pxs
igi4Gfnxd7NqInaK4onMC/xwNz1Z/fhTTSTppmAR6HMUrprF8OANtFAki138
bjgLOPx3KXznixZSoT7eRlpID3vFcbpR8dqoxcphJmaICriWpZKW9KZgl9Xp
8ukHnvDeT8jsKMsG4BXE0g/eZIPCpcO7LfQU6O4zCG5srgfKg+2/lLM0qCDd
S/YORTMkvXlgNR1Kj9gSblWazbSCUq7x6YDfjCikJ1jpmmA7+M7LXk9wYUHD
cQliK/TtoIZMcgY+s6Gw2L0oob1WYF3kGnpnooZeNSWXqH/WALFHjVKzq2ro
qtZ48PaSEhgaoOQDUQ0UOvwuIitOHDLF7SVXX2igd2d8W571C0KwY97i0p4m
silN7vGxYodlN5nJZzla6JznQ6WT44wwOhu8mSyvjfyEYI7U8wi0DJe6D41o
o3WP2x4CyeTAsMaW/XOsGr5+3Nzu6CSF5SdNK6UeX6DllnpydEIMyOQsvSId
3gKFIXfX9bAC6NGPSbf4QoqYG84G1IvUQPTFuaPdq5Ro1Ilhzvs6Hqb9qbWY
644gm4vupus6LRAj8Orrf+cY0DfWw7oTqW0gbBro0rzIhOyDuH8sEPaPkGWo
gKUhK3p/spJl43kbyAQeJv30hh25jky3ijq0wir++S6pzFHEe+QMSbdPM1wU
n2AOSJdGzxeLvlaapMOexrOOqCYZZK2v7rqpeRnC7d/vE/+WRSOV4jJDXQnw
rvq63/QtOdTwPjpWMOEiFLJ4+UZoyKPe+pQcJ8cIoO0LsWGbkEddOo653hdD
wDYol+F9kAKyqjbxORcaAAL8bjeNmRTRmuEKx5Vtb3A4qnRmqVwRpf+MNj1B
5Q6jC8OecTpKSHDiP9lMRhcYbuJUHZpRQsfui1bkO9rDo6SID7pRyujWpCHR
iKI1/LWO1gvkUkEWnmvMFx+aQ1dAyo/uWkI/PjVai3iNoM/RZYbWVBXFlZc9
8fuuByctPuewfVNFJKQfFBu4Aao0wvi0UtQQkwJV6LWratBLrKHKIaGO7ke4
lrkSK0ICu7LGn5fqaKBhx7Y/WxqYRQzp/rhqIG9EkXNTTxQkNIgeN5FqIhUq
4XDGA354nNuRUVSgiY67nyHmAi4IfmleGamghToNmkqapVmhiSgpl3FIC9k4
dbjU8zJAyuj2z7PntdGhsHKm2EZqkL9M8+xbxhisL1CnfHnpBNVkvccuFX4H
z0cx87E8WZDw8DtzqD850i+Tmgqgqwfearui/4xpUKlcpXvAzSa4NIdneStA
j4z4Sy1+FLSCLudfvY8VjGjevp2SgbBfnKTuNzmwsCDHcOGfY/ztkK/HV2Oa
yYaCq07RcYu1wfffYb8+qamh7afUq6aPNeGj5OMsh3E1RDWvtX88VxmaRqn1
FFg0kNTyZIixPmE+iLUIX6nRQJHHYcgzSAgueg9r6XzVREdZHc2v0XPA+4/E
50MStVBxnn+HbgQTqJqHMRfzaKPLItIrRea0YELJzdXaoY0Of3XSFDWjgPqE
6yyreq+gUm63ZmlGB97Yd+QyxS+DsQVuvzoyBdY52xTt/9CiU5+rt1/9bgEX
Hg+WRmpGZE+ifldmvA10Wq4coYljRsmkkXZ0au3gYty/bLbCijrZEp3FLrZB
ksjDih8x0zB38KI4gyYQUhuzr2/00qNS5xPW+7xtIMKaE0x8ggm5lYZdLpRv
h8jCFq/yChbUvxTSYfS7DaTvyT1ZWtZGym7K+n1dZBBmUT5GOl4MXPOrH1ou
TOF+6EZ2DPDMwxlqZfEj6xEQ4deH99HcgovxkXk3yPLh/LjfUan/SBG3ZX8F
cU81kI//t0J5jxKV6+VfOWOMJ8xb7r8kZ48g3ejTz8ZoWyBpTnjSRIcByUc8
PakV1AY86+IXRLuZ0HTR9IMqrXYYfX+m6jovKzJLpj6SMNIG74Ztnw09Ykcq
uGfSy6GtwG7tot5IeRQZzhxE2KcT3mfKrzB2RkojTS+76//dT4cZiZ+/VEpl
UJt6wfxI2mUY1zDuZV+SRT88jhYJEyXC9wmOjbvpcmg58VcK7fpFcDLpHvKW
k0fnzMSElmsiIH1ngazuHWH/c51zL+8IAd0xu+kSLwUU9iE3anopAPrjNB73
Uymixxtgf/PEOSi5PG2fd08RhaeeeWRt7g6Zaa8vuasqofmBJ16iFi5gdEoy
z2NcCRnMy8uI4O0hzW7EnjpQGUWcMFO/m2gNRfzrNF8YVVBxbZloPq0FHDJ+
e8e7QgWd/vXp6pVoI4jw3368qKOKEkI6+6JBH9oc0iuK5lTR/RhZf94bAFdj
Ak7uRauhQ0eXG4q+q4GuJYUZGZ86ols4HFZvpgjNLpx5tzrUUZq/hW0ZqQy0
PIhMHzilgfRFFX4GlYhCZrVRkMovDfR2On7G+ZgAVPN8UjXO1kQLVIHCryu4
4GtKY7iDmBbyqbbuf3eVFZbrycruvtRC3zQ1TWjPMoDZetXIuKs2qnmNf+8r
SwMtI1EvviuMQEHMWMQwIV825idxPrBZI9SpIkdjeQZIaM7cN+cmR8rVbd9Y
G+qgnIbaf+IvNfpE7KbN4dAEvyeTvqVv0qEdIf6bTWGtYDx5Su2/REbU3Fn/
S/NQO9i+c3zb+50ZiU4GnZgWawfT59Q6GR5sqDFcT2EeR8jnFEK0nrJqaCvC
NpqWRQvwfg+6WN+ooTtpPtLxG8qwybN+b4BGA+1lv3v37pEEJD76VnyqTAPh
xP3aOnuFIGlt4+vqlCai83N9pBnEAQYFvkrWkVpoep1qXbKfCbzJ9oTkWLTR
au3PMeYXtMAoML4rX6+NzryjSNSso4B+3kDd9YwXwPO0zpWSXRVG1i76qWks
QXFu1jKTfhKsyg5uH6+gRRZPa0dr3rWA1+c2qsBZBuRpsfzmVm8baLjoCYTb
MyM/65hids12YHhVG3GtixVZbXA+jr3eBtkFrX4LRZ/gY1rvlytivkCuX/hj
8TY9Om4DpyOJCft5bN0TL8SEnr9tK9SRbIdgFBbDmsKCNoL5t2kp2mGraSX1
zLQ2+iyfES8oSA6LNQ5qG3otcCMv629pIydccA3+8fE6A0r8fOnZelEbSD2q
NzGnZUbrZZEkVLh2KFUrzF9Z/AAv/qZW38l0A037EnORYUZUUY2yL3G2g3vq
0oM1DRZ07jKjygRHO7wLtt/ajHkHFCRrPTfeGoGdEw0/iSIjsmvkVzZfbAND
9nd7RSXM6PPiR24ipXbgsdG+aHyBCX1dvtlWotIOnpcvDIZua6NTKuIDVO5k
gFjeurGPZwOVIWP0PfNaXFjGuMSZ6DmYMER3K7XCoWi8QYbn+yZ4RIpJkJrn
ASr+OpvnS4qIWPEq2tnV8CrJb0gymhLdH1azsRTBgwOtqPMv9SMooFPYq3ir
GSh7TtqISjOgcFYvhw/ubcDZlRLnVMWE/JGPVwVhPZ4yWe/K07Cixpbr11am
2kCAIib1zU12JDzXOMqY0ApP70lPMO1wIukKok2S282E/O3K4BMojW73v9Ca
fZsOowLc7CyFMshmJEhFqPYyXJFMkSz5LIsytuvTmXgT4e/aR4X4y3LocLbV
oQzROMB5blC4SsojvSuVwjzTEdB/ROAT6St5NB4858Y5GwJq1I3HM90U0KmF
4ZACxkDgqSxtoCZTRD/sIlqpos5Bf2v9qY1CRVT3mCW/MtgdfD6+PHJKQQn1
PocowwAXSHqg2P90SAmViXfmun21h5guUs41H2VU+ZnKcrfCGtYuSwTy0qqg
FdPcTlspCxBqCNlpKlVBPUFzlWLlRmCx2549oqWKTFgUAne99GHrs5vy7CdV
JN2/eSP0DUAE93nf0TA1JNozOdEqoA5EP/3s9znVkaNiXuHQBUUYP5RhONes
jl7EzSrVa8lAlgfjQPVJDeTQb/4gZEQUOvzXrEK3NZCQq4vkircA1M2sHr6b
oYm+oCiG9lkuuOuxNmksqIUaDf3qlxtZgSTb4NlCjxYKilJPP5rMAAqxmXo3
HLWRC5dzrIAvDRDHVr8PJBuGG9a/PT97WIPWl7kk1epv8B/tj5A759Lh7yEH
39YtMtQ4euGTy9U6CMTP2vwZp0a9Lia0nzWbIMoz0yypnw7JGDdzRJ9thTfN
SdUBAYzIe6Fo++WfNjhZ3Pjh9xQzEsFvCVBIEfIrOVGqtCUbOqRvZ7BnRNi/
6b9yyiTU0O+rE1cOjLTgAW3x5FafGqqf5eYo4VEB+m43S3YKDRRIr3jv7qQE
2HqnzOBKCP15Y+D2xoYQpDwjatEd10RXPMhucxZzAFHU3Vz9UC204slNc2eT
CS5Nq0mH02uj7M6w8RhSOth5WuexWqWNVNivmPstUYC1/2e7HwrPYeDngRLR
kjzYqX8a67+1CLbN14PGFRLBp2nCFhJoUSNHmgFRUwsst68kmrxhQLsfjD9q
tbaBisJdqScGzOj2fb7n6oR5vXy4vF32KSvqWvMVH8xvgzHd7QjvoI/QQVT9
OfiDNxyj4r/vfoUexexKWeZttEJVA/fMDXomlM/uWXJDtB38GYdSTENYkIOZ
ThDn4XYYP/5yh31SG/VJRNGtWZHDbwt1j+2MBpjTCvIx4mCAPZ075xtjGZAE
xYIk639tIBbFZJu8z4SizisRHyX0p9XPQw/ON49D9Q3RAoHHLtCmPviSuIMR
CSYUK11gIeQnB4MqITEW5CKnlLjL3Q6SSgIHS0VvYClRLGCi5BhMaasVfORh
RKcPhjL8pttAf1mKdOQ6M5oMj1cVI/SjYmWfPWFXJqSVYP/YmNCvjJmtQHZd
G7kJyE8p3yADU9Zvsft6j+F+6yN/nN8mToDntc/GCBN6/WTbKoDwPhMmo9fi
7zIKJzjrfnEFO0DvL4k2fA4jCrQNjbaibgeHvwc9WSQsaMfWlSlauB3QIJHU
2uJLYIuzn/9LpQ24zK9sOueZUQe79p9a9XYo3+lenVJjQh5j0XV5Mu3gQ9OW
vBPTAcjkPwuecEGQG7XX4eBnRvQfU8OrCd+fNsC/FFw+CJ3qrPfTzpqBqUHI
mncDM4qoNLiWQ8iH+aH0hwKuMCFT6dP2FYS8mfAr52zTL23U+UlVXU+ZDIaL
2CN1xhPgmhfbl8XJdBxegdLlofgcnOHpmkr3DgO5zMql3b5NSB9JdDPcygUJ
ivu9FqdI0atKBhmdyGqQnbQ/ru1NiXTvWa2KMeMhf6iCLkz4CLq/lxLhtNAM
xkrnGFkEGZCxy3ZZwpk2YJesS9orZUJzrockaAn9l7P2DScJMSuqpmQ2SiWs
j/Fd2i2TdHbE1Ks3mJvaCpGG/0l0rnIi+cPRzOYPmsHG5HVWm680st+JJuP7
mg7veCpFDuXIILLrdr1ufZdhVlDo09KELOrX0h8okEkE8p/tVhtJcojhvkCz
v14cPA2hFPgoJo+6Yz72WO1EgA8HGFe8lEcZjT5GX3+EQI3guX0SFwVEOXpw
LYk/EPp6HVvLSRRR0CvjauesczA1fs/2dr4iauTRoglJcgc7ckPrd7JKaJvU
3mTtogvce9XgZjWohLKNK6qK/tjDhV3OX87eyihHSzQcOqyBtfl4cQuNCqpN
f7pnqGkBtd+e87uXqCCjiFTpnE4jaNF8QGaqoYpIb1WWnYzRh2sCZr8Sp1TR
UtmN5uOrAGt+y+HHQtXQxn7jvRAtdZg25XcOY1dH29mrvHFXFOGrrcHdK43q
SPRIppm7vQxEPT/jI2KhgWSufn7KsSYK46/QMaZNDaT+3xfJ/igBUNEL3TVO
00RkNzYqz/zlgj/DlLTdfFpoeTBxtGCQFTIPPJXTurSQ0S5NncYtBijRi41a
t9dGgRaBR2Wu0ECJhZndM/8h+HEu41PlISu4eJWp6ZLLN7gcwBMoOJAGi+dY
zUOnyZCCydiXuZA6GKJ9+5K2lxrRji3oFEk1QaMk08FBHR36WT5oXm3fCvRS
BQFOHozo9Z+oYf9fbWBBs/gpZ4gZkY8++psg3Q5ZpVEVfwzYkPNZSQl/c0I+
evvF0URMDYX0avoVumsBlzPf4tleNeT8PCXglLIK8LBwlbUd0kCHLel+S25L
AOp7f6n6ngaicVEIKacQBkqm1NJvI5ooJbAx+3ETBzgtNfW3BGmh5pI7iRGU
zHDYzP4ZJ602Ij0bHTXFTwfeF0oKjZ5qIw26Z5erSCkhn4XNPYSsB76K3m0t
kpeF/E9HjjAfWwTJY9HuTx4nQFmcM0WzHy3qEr/9IOZpC0jJkeio9zAgS7sN
0fP4NlAqeCNvqM2Mjlvf0HpG6L+2T4TmDu6zovOs50fc77RBFOv1v48mpuCF
QpAYWYsXzPuejRaIo0ftUpP28Uut8ENUqSienIkwb0b1Cwn95Xw0cfrCORZE
vN4rfZWW0M9o8dJh49qIyyJxM+o8OaTceRS9q1AHSxqPiE95UoNGdZ34wxAG
5Fhg7puUSXi/nNM5zfeDCbVbRwpSE/pvZk2A5BOhcaBdNXmvc9UZiMoXUr7X
MSJ6qWqdN4ztcKY7tK6dhwWpxZ52/c7bDoGT9tS+Qa8JuatOO7Fej5CbzewG
mBnRnrFvnz0hX+lanaYMTGVGDD6m3wVV22H+waU6plNMqODKovBfhXZomdAJ
S/+mjRq+dqv+KCcD15qB8oOMh6B+csDzetsiju/yfkD6KyZEc/NHLzuh/3GQ
fNapfDkCqdKV++UTdkDpqxNdmsGITprmkVgR8rGdl0y/5E9mxPikLlSZMJ+S
I9RUA5r7oOi6Jd3JPXXQ2mXmnnJjRm0iROwBGoR54zlR1i/DhNYUU0/vEeb9
GY8V/u+E3PzRVWU3HPhABlINatmYUfGQj8FXwvfL3Gn1r2EahLe3KQysDpuC
ceW9TdKnzOhh2ObUEOF+puZFOh3jmJChlXRQNeF+tzpS8tn2tFH346bPeaZk
wDrJQEWvXwjHior2JSYHcFz2dlFdjUzoUX7ttAqhHuhePDwR5NILnn1n6mK9
lUDtZZAoowUzCuixSH9G6J/BJP1mm4uNYFt02PRyHgtIMHyxWD7EjBSLIws4
Cevn8txKU82XCX3/yi2ToNwOhVqXH+3HVEGuR23Wst9vnFBdkYftZybUP7jv
WPs/v8+5p0RdKO+EEfH6ryTkoqDgJ6l1UYIZSfUwl/oRPrc79Msg/gYTmky6
d/UaYV7RK5VJOf3RRmGXllrIeMjg//LPQYNRZcobPJh/nn4paius6ID55xlR
UVnFqnDMPydeX5CNnLuK+WdHArt81nou5p+iKyOJM7PFmH/Ox9+SrNcpx/wz
/VHRHuRXYf4J5sk5JRdqMP+Mv+N9O3azDvPPwpv9Rf23GzD/vN7e93OpAI/5
p8rWtu0+USPmn/Fqpf0vXuEx/8wVuYbXosVj/jmduh5osFiP+WeQD9VNiqw6
zD+J+zLiWhZqMP8cvGQomY2qMf/UeXPMZ8G3CvNP6+eOifrGTzD/tI8gaYtn
L8f8kyRxZOztUCnmn6ltouvBB/cx//y1fP/mVsg9zD9V03f0ry3fxvyTxG8x
ca0zD/NP00yfEuXem5h/bkpmqNM4ZWP+OS4TmJomdw3zzwTi8NUjxFcx/7Sr
C55inkzG/HNbLrd21CkB889Gf/chuhMXMf88KNcMNdCKxPxz9s6jZqa7oZh/
/rw6bI4ogzD/PJIRYLYidh7zT6Nevmk05on5Z2d1sql8qxvmn9VnBj6XiZ/B
/HNv6GIUMrfD/FNmS0LyzYgV5p+xxSdOi7ebY/55zkHtTHSzEeafOebPNacX
9DH/DBCJja58iDD/FPo0LZz0RQPzz7yosPOTQsqYfzY+2e7SqJ/B/fPPMZc1
Btx5Xcw/VW+vJe9+84FB6U+ZhatE6OCQD++PtATMQ9uY2yYEBrMxD/0yE+mg
LnMH806Js/R966zVmHcy/5ihnu2vxbwzI2chvedjPeadLW/zbL/K4eHMhe2r
r6J50NsV/TLReTz0eN351h3Ghy4nc5zQ2MWDAmO8bPQzfqRY80JKJJaQ93zP
wOw2of4Hbr16mNIArM7Rl8KkhJCJuyyDsF495pGP0yoXd9+HYR7JmuPlM9se
jHmkwb2ROvt9f8wjs1T/sxk/cw7zyN4u7cmJZ+6YR7rASAf9oAvmkVNLp+PU
WE9jHknJ2Uv5cccG88jCSKrw3nZLzCOJlsO+PLllinmkr8ynsm8KxzGPNKD9
dI2pXBfzyLPFRpbS69qYR45x/XwQPKGKeSSrHN+h2/T3cf88kondmFfNVwHz
yBQXOm4KzbPgzK1J8ibhABwvlB59theL+aSuvcc+MUUW5pMcBh1P7hMXYv64
3l99+5DjM8wft6/S4ouEazF/vMWUYPzJrx7zx6i3Dh3nVhtg3U4wbPMDN7qk
8T2p6DkeAnl37utI8qE5F6NyR0I/M09WH7/nzI9Wh8JOcJfhod+kgTb1gQDC
uxJlJr9uAHGy/7JSZgTRwGYl/m5OPeaDyQci5ulEEZgPIhmd8vryEMwHbWOe
f7iLC8R8kHk4llGp2QfzwYiMwAXFNg/MBzN+pTyf7HDFfFB/lt3o201HzAdr
Q0rbh46ewnxwLK9nG999EvPBFdZ251d8ZpgPvlYQ+CASYIj5IO+0BKt4px7m
g2NHQsae/geYD+pWhZtXW6tjPnjuW9lNt6FDmA/m+/mWjyELMFBTvvX35S/I
GvadNxMOhh+virjes5GgaGaGrKmkFMz7srZcBnfc6+BdvJDSMRNONHqLdJpV
rwEUypq9vhdzoR3jEA8HXzy8uv7izgNuXvRr8iL7MGF/sVcZqhp08SH/w2uN
y1/wwHqnL8WaVACRGpC9dzTCY56n8LwxL+OCCuZ59v0GohUvzuL+eZ5KlzFM
+YphnucYsLS+sekMuItRobmn/sLryrBjMY1RmO9F+N8U+uuTgfme0KZMpsOF
fMzvFtvDpjf2qzC/E97spFl/U4P5Hb444si+fD3md+e4AuqdexsAb9y0Qn6F
Gz2IOqEiU40Hg2j+uEtkfCjw7dWGTuJG+NR2U6pOhR8pWVXWk7bgYbb57I5D
rAAaP56Ae7JGeF52d3NpWwSRBkX3p5COeszXFGdkOwsKIzBfk/jheOeIUCjm
awybr5tsigMxX6tOcWIbD/DFfG3M9pPtUSNPzNfobzS889V2w3yNqow0WtPJ
CfO1pVj8ZlXNKczX1A6k9zaNrTBfC5A3bTz7zQzzNSdLzas6TEaYrz2YJw1L
PKmP+ZpXvOPbHFWE+RrT+dvjSpwamK/5u15I+z66hfvna7NuioyWA4YwOf/D
71XuTwh5Y3xn0SMA3GLbbFQTiBEjdbOMf3QS5mWDl849t+OoA1aTxiy5Aw5U
I/dTqZOhAa5+Xl+2t+NCb+rzvJzN8XAz8QxL4yse9DorQs76Ox7WaEIZkwv5
EC9be1E24bhkXGjSa4If1RUdMCq54zEPKzvUVeIlrIp5WK0rbvilzgvcPw8j
T79qUHBVA8hw/tzeKrvQJeyEcqY9QcP09IZM91E0u397f5kOD6Je6UTTEjzo
mXvKoN4oYZ509/eRWPKhMNXYu6O/8dBh8jExM5UfKYi9qhH8D4/5mDpbbAFD
LiP0j3tE7pz+AYp/ORRVR61hIjhlPukbF8orl+ObSsID6V05iWx/XiRCt3az
+g8edK25HSkW+dDxubObJybwmJfNkHFTd/QrY17GaPxAbVZYCPOyKefSqPAo
QczLXkYFtC3sO8ITmfwnfzr/gCEJZzSHTCTmZ6bvth80C6ZjfjZyRP7l/rM8
zMcuqr2xNBmownws2eHB88LiGszHPOUNjtMx1WM+pvRdtcyzugEKu5NLs1y4
0cjUGrfXQzycPen/Ab7wIp0i67wSwn56MNk9ihPgR5RU6Hd5D2E9N9V99M8J
oGJy1tVHfxugIb608GSZIFKyu/otdrge86vpft7s3ysRmF8x0k7uNLqGYn5l
H8Vzh3QkEPOrlb9+Ou8HfDG/IvrDp/v8mifmV7X2Ok+/xrhhfkX94FTTqy4n
zK9oxcc5iIntML/y9XRuWblmhfmVUUr86yIbc8yvBsMrSD94GmF+VTx2Za6y
UB/zK4GdgDvHAxDmVzqnLlnzxWlgfpUmNvMueWIF98+vetLsFJ4HHwOR5kF7
RaKfEHNi4kI4lx/k25j9OKdKjDpfaz73uZSIeZTCGaeW8B+10FhJCiIfONDN
luoytr16qI9Kk6JT5EJ0zHmLwQgPUb/F3+mW8KCgMWpZ5mU8fGikulRyhQ8Z
6CrLPdzEg+/2yeSN5/yIbmakeTkQj3lTJYVtnX6cKuZNmwU3Dvg+1OP+eROv
ZaqflboKWDCfoHp7ewe4U13ayIk9wHNhW2H+9lEEdBum0YT1PTx9qvkcCQ/S
Fj25Y/QGD8lBLioCOD7Up6599ONfPKR608iwh/Kjayq8mzNFeMyf1OQNBE6L
HwYzwedzqfgNaPs1xe4echLIaflFNPq4UMK8L7tPBB4W2X/PHzXgRUYxZ1+x
7hP2D0nNS5ERPhTpOq7pMI3HPMpiqeLSZV4VzKOejRtq9d1Ixc2x/2ZNePwV
8GyHeaxkZWB4cE0u9hk3UrVPskCE/n/6dRqDKzthf1pI/bQi1PM/n3pNLekY
uvUHZ4tPxD8JWofCDR12fKQpVFHfcJDd5kG9UrSUS4TnS3rmU4lHJR965bH8
9w/h+f/zqvm9aJI4kRHcix7inrUXK7AkasWe4QWgu9ZxzNaKB1ELip3I+IiH
Shbl03Nn+VBitXe28S884OIC7gaVz0CPhK5oLC078Ih6BFDm8KIpjqK1Rwd4
zLPuGzi9UghXxjyr0yuHYtFmXvufZ+l6aFyjMuHHPOt6vodO5fXTME8uYSwX
/gci2NY+h/lFYL7VXt+UgE9Iw3yr0jLZjdwyD/Or7fjII++rqzC/6jjIEFZO
r8H8aiHKRvA0aT3mV2Fk98mlHzUA7aWVRBtTbhTF3OnUfg8PZkSHjju/50U4
h+0sV8LzplyeqCBl50dFQ1bv+vsI60knLKTuLID4ftatxJET6vtWWdHWHUEU
+U083OdTPeZLU3XdWoeYIzFfmj2pwjB4KRTzJUWTQYqstUDMl6797WvU+OWL
+VL1g44G7xpPzJdysp582ih0w3yJpVM8m2HHCfOlltc8eBIxO8yXYo+zB7ZX
W2G+dDhU9Kv6VXPMl3i73hVTXjfCfIlWvtJRtEsf86XV93+93NMQ5kvvso0/
C1RrYL7krr/Ud9fpK+6fL70Oc3gc90UPTEQ6336t2QM6kfQ3H4nPQ73OLUTK
SIzcrkiaOpIlYl6U+k3CuftTLVDPirHy93Ig7aFRI9KVejDts3t9jo8Lla9b
l3eo4Qn56doTiiwedPEFebbiAh7eZA2rKF3iQ6djYknjtwnHpD4O9c38yJ9H
4BdbOB7zIJHf9w2ePVbFPGg8tGxXRvcp7p8HJQrZx5zTVYILcVpxCZY7MMn6
MW6S0x1+K3UP4dKOInEKqb6U7Qa4WNiaK7PGjR4WByRS9xPW21Dy2zMlPkQr
kTfyhFDvq2ECpB/P8aP6Xv+j9CV4zIeSTA/sM0woIatvi/295wYc+rO1LWtt
CYWn13r/q+NC0f1UB9tBeHAYce2aludFdeiw19WfeBD4EHupfoDQP3QkaBTm
8JgX+VysCXIzVsG8SPKLsu7N1XCc59nT8cxUX2E8y6ZIU0ESDDKtaXVvcyP8
9YXBEw14sCix7Vun5UNnwo/zFhLq+Z8fZQ/RSOpw/MTlOtV82+FdB+TIR5+R
YwwCL/ZUt6Z50OOIxJWaDTzsKZWd3n7Ah+ye8WjYfcNjnjRw6KG0T+tbnDGd
q0y80ArwkTCWsS9oQW25iOBR4EFzAZcu//1AyEurBwwhDoT80iivco/QH2dO
0ohUM80ATp3TQlWRBbLm+k1fJ/Ci9OAEuy5CP/7nTf+FS/i8v6uMeVNeQ8I6
qb4Rzn+Pw1a9ax5Ukj7nEU8IQ0TJuC/fHi+apsrJ7SHc3z9/SrNqCo7n38BR
op4fsXgelDsyWv5yFY950+2vFQLF2R24kyW8pKUfl2CkUo+GylINsvJvxmUf
50M8FfMPlgn56MRWspvnq89wKiVuoUKdHsIcb1GccuBFX/+Sh0cS8tg/j0oj
soTOzFs4z50Oh0F+PpQ988l/ifA+6Xrd/ZoP6yRw38xM9WgiBpyZdKwPFS/y
pauq3iTU7z+v8pLLubl6exLXhPMpsfLjQ+RDXdPv9/BQWDHEKa8zC6RW/TeM
pI/CY5+D63oVvOjYYGqqJ+H8//wqmPfVg+kTyphfdap1+RX4l2j/8yuxNKrd
x/p8mF9tfTvRtjPtAESbQbkvLf+AXeew3DnaCMyzxncfCk4rpGGedcG8XquZ
Lw/zqlb/Zdb00irMq9zUA3c3LtVgXjUvwJ8WtF+HedXemdoVovsNYHim6Ieq
Lje6RqbrNkGYt/pjb/6s9fGi7wtPpxQI66cR5Mn6lZEf5VoHP35N2G87tznj
FR0EUNiIYKErNR4m+SruHCsQRJl7H1Id5uoxT+rRtSfhEYvEPCn6LffG+axQ
zJNm2AWfnN0PxDzJu8fq1xWG85gnSZspyps998Q8aWSDkYrmiRvmSZnHQnSH
6M5gnnQX50+Xr2mHeRLpwZwn9FhhnmQXAEcelphjniRIX3dLvdQI86SFg7bc
/WF9zJOc9CcFk/IQ5km2p0vvvhjQwDypsWfJJHd9DvfPk2DNyMJTRA8+TeKv
dmTswVYv1whzuC/0qDYtmB8QIc9jX28E9yVgPsQ8cN9ifLgWFKOb44taOFDV
1ziVc/P1wBbQzs3GxoVOMYsnjSvhQThHl2s5mQc9Se+gqiG8bxv9VmeMieZD
CU8NWlx38ECUtt2TW8+PGvq79wSi8Jj/3G7ktbrcrYr5z0iBH1WQ7CPcP/+x
nr1GtHJSESiVlTQcJXdA/3yMhWj5WeibFBdajT+Kgu9Y2/xZJ+TxqEAKhnlu
xFq9zzbxAg/bNVl9P2X50BN58zgqQr3z/H3i1+7Ojz71UI/ll+IxD1KryY2W
TCQH+YL0mh3tDchKze2meWkBXiQ2bLqPuVBp4w3BJ/54uFHDLN8tyovKPryN
qyXsr9v6c6f/9vIhOpZoo+x5POZDPn1z29+cVTAfIgwRj64rAbhHlGn1Tg1f
YMfXg9OuTxzizlPECt3gRg0Pl8q6a/EwQNdyX42aD0m1NEMNoZ7/edHEJe+a
1i87uCCXW/Sqa99BsnCsCP/UCBwfVJSOjvIg0vhs9yvreAi5S6uqfY8PlUYx
+USu4TE/+p3wka5CZwCXXpt1tv/9MvScI+3xrdWEtdQP1/8o8aAt/OEnIuN4
4LXz+NZkw4fEN3EsiNCfqrU+eJ/smwYK5/3C0Y9M0N8Z21wZwYvCrr+4A4R+
+8+XWBxFg9rrlDFf6nfs5NWLVsNV3TZKSwicB1PSv+0sJULgH31foGqNFz0z
zNzFE+7vnzedGO0YXvy+htPhCXd1ecqDvgn5mIWu4DFfMtsMJT30oBn3n5G5
2ve0JZB5wlxOqqMK1OT7DhO6fOgLtx6LN+F61l/wL5YqfwZd9RZaH0QLlRpG
YeoWhHy9w2P7mjA//vkTIrePFPyQhZt2FVHh4OZDByNrfwQI13PIg4ilIm4C
2J2O2OSbE0G41PSK6QEPChx4/WhzC4/5lKgrt/Ww+jhOqfxtXIE3H5Jluzme
TZi/fjfvOQ1uz4DTauaq5k0O+GJYTSRyjxdZT9GPHybU3z+v+lL+nvGSmzLm
VcU1O6fki6hwduLqWW8neRF79vuIy4TrOVPGekKucBgaPI+zkxMt4f751Qfd
siu81dU4oo/PGXzU+VCBYni1ESFP/POrom9iJ5f843Gjahurj5j40Hdhx9Mx
hPMZHVbjkzr5AfC/03b3g/dxX9OXN71fvYWKj7tnaZzf406RsX9aTudFcn7c
vRqE8/3zLQP3ojNTJqdwnV9THPqI+JDS76vxLwjn2xd/yefHOgBUDjluO7Xd
uH/edSzeqJIt5zZu5erpuCsifOjIlKblQ8L9L+4mn1XQeQ+jlFVrPac+40LS
TQVd63jR72Ze8nrC5//8a2eUPtRaXRn7vf+ff/3v4/8HCxJxtA==
       "], {{{}, 
         {RGBColor[0, 0, 1], Opacity[0.7], EdgeForm[None], 
          GraphicsGroupBox[PolygonBox[CompressedData["
1:eJwl1XWYFlUUB+BvQUIkJAyQWrq7MVAMStAFaVBBAYldugSUpRulu7tDGgRB
wSTs7gADu0Hfo3+8z/mdMzx8M/femU3ukpaSmiGRSCRxNun/mp4xkaimntH0
4jh56cRTPO9aVjWFjUzWH+ESd+mX0Voezla+pbbZDKrKkzjM39xptpT75GFs
4RtqmU2nijyRQ/zFHWZLaCUPZTNfU9NsGpXlCRzkT243W0xLeQibuEANs6lU
klMYzEbOU918ChXl8RzgDxqaLeJeeRAb+IpqsQZUkMexn9+5zWwh98gDWc+X
VDWbRHm5BQNYxxdUMZ9IOXks+/iNW80W0Fzuz1o+p7LZBMrKY9jLrzQwm8/d
cj/W8BmVzMZTRm5GX1bzKRXNx1Fabkoaq/iECuZjKSU3IZWVfEx58zGUlBvT
hxV8RDnzdErIjejNcj6krPloise5oRfL+IAy5o9TLM4IPVnK+5Q2f4zkOA88
whLeo5T5KIrG3tODxbxLSfORFIm9pDuLeIcS5iMoHPtGNxbyNsXNH6VQ7AMP
s4C3KGY+nIKx5jzEfN4k2XwYN8i30JV5vEFR86EUkG+mC3N5nSLmQ8gvX891
XMs15CMvecjN1eQiJzm4iQeZw2sU9v8MJrt8Iw8wm1cpZD6Iq+R09vBL3KvZ
POrLJ8gY54g13K+fxTkK6geSTT5Flng32BD7GvektmV7fDfiGdUD/BzPrM6l
XuyfeozcdGBXfHNiLdVDZOAkzVhNZ9deUbvzdNx/fJPiG8IWnnT9pbhX9nJW
/2zsAwO4Un9a7ckz5OEFOrI7fiv2WD1M5nh/WR/nMdZYbcO2+Lex1up+foq1
V+dQN/ZFbc/O+A19ktqUVXTSZ1NbsZkn9GcoIPcnq/wcmeQWrIvzrt/Fj7GP
+tnUkY8lEv99tJuwMp5BOzOej/z6fmSRR7GTH6hvNovacgdmxHrGWTPrG88s
j2QH31Mv1pRacnum83KcS7M0MslXUJN2TIv1jzPrWir+nCRGsJ2L1I1npoZ8
lH9orF8R50Weyotx3vV9Yv9j/+I35OasjfdRn11tzdbYjzjb6j6+k+uoM6ku
91CPkot27IhzE++jepDLsd5qI5bH/sbzqd04EueFU7RkE1Pi/uIcsifOTrwn
aj568y/XZNhG
            "]]]}, {}, 
         {RGBColor[1, 0, 0], Opacity[0.7], EdgeForm[None], 
          GraphicsGroupBox[PolygonBox[CompressedData["
1:eJwV1HegT2UYB/DfvWRvstfVNCqRnb1D48reF1nlkr1paO+FtPdOERWhQoXs
TfbeWyE+zx8f3+d9nnOvc97z3pOSlp46MDmRSCQxwz+rmJQhkUjWnCgLMZAF
1hllJ8aqZ3CWltZNZTofcoC6eqXknfRiKtu4Qz9JlqQWPZnCViqbJWQJapLG
G2yhktkV91VcXYMevM5mbjf736yYujrdeY1NVDS7bFZUXY1uvMpGbjO7ZFZE
XZWuvMIGbjW7aFZYXYUuvMx6bjH7z6xQPA+deYl1VDD716xgPA+deJG1lDe7
YHZtPA8deYE1lDM7b1YgnocOPM9qypqdM8sfz0N7nmMVN5udNcsXz0M7nmUl
N5mdMTvNKU5yguMc4yhHOMwhDnKA/exjL3vYzS7yxr7QlmdYwY3+j51meWJf
aMPT/M0NZjvMmqjjgH3Afuro55bD+YLjNNGrIO/nKZZzvd52Pz9G/S1naKHX
WP7I5bje+iH5PvuobZ1LFpADmKdOku0Zps4he/K5eog8JhvL8nKczEMfZlkP
i3cp75Wt5WiZma48aT1ILpPXyX/c5wRZMO6H+fojZQY6Mto6l+zNN+rT3KVu
JPPJfsxRX6K1+kGZVXbnPfXe+FtS55RzSajbMVT9GUdpZF1OzuQC91inyidY
Shnrbe5zlPprTtFcr6EcwLvsoZZejtgfPuUIDfXKyvuYzF+k6G31+xqo+/MO
u6mpnz3OZuwdj/MnpfW3uL6+uh9vs4sa+tnivMY98xh/UEp/s+uzxjnjbh5l
CSXNNpltZANZ4rzRikdYTAnXrDfLHGeJlkxiEcXN1pnVU/flLXZSXT9TvNM4
a0zkd4rpr3V9XXUfprODavrXyIf5hMM00CsT75cJ/EZRvTV+fqT6K07STK+O
nM1FUq0fkG+ynarWGeXPXKGt9WCZXabxsfoQ9dUp8nvOxz5ZN5eZZBfGq3+l
iHp1fH/ifPGLXrLswAh1TtmLL9UnaKquLfPKvvygHh7fvjgHcZZlFtmNaerB
8Xcgq8S5l+Nlfvrzk/WI+E7LNnKQHBPvnR58FHsoD8p6srQcG9+J2BO+sx4a
38F4x7KZHBV7T2fGWafLhbKwvAqv79D2
            "]]]}, {}, {}, {}, {}, {}, {}}, {{}, {}, 
         {Hue[0.67, 0.6, 0.6], LineBox[CompressedData["
1:eJwl1WWUVmUUBtChke6uobtTuruGkBQYOoeWMEAJpcMWlFBCygClRTDAABRM
ULADFcTEgn2WP/ac55xvrfnuG3cmMTklaUKqhISE035EHedHHl7hDf0L6q28
yWL9NrUHx7mJw4zgbW7x+Tq1Ha/xn/6AOpSX5GfVvmTnCKOoZb5Crc9P8l51
MLvknWpvsjBbv0ntQlpe1admvJw3nk9eQh/W69tzXT5CbVbqG3BZfobbSUMs
Ph9vyUvpSx3Sko4Un+WP9cnL6EddVpndzJVYF3eQnolmBTgpL6c/9Vht1pCf
5ee4kwxMMivIqdgHBrBB3yEOg5eV+twvN+Kq/Dx3sVnflXSx3/qMTJYLcTrW
zHa5J5kYqN+odoyz5mg8i9qPHLE/+gfUxvwi71OHsFveFedLVubot6jdSM8h
hvO6+W51QNwdcsV3MCbWF/fF51PUwnF+vKN/UR0U+88q/Q61FyfIHPeGkbGf
cQ99/qTaKb6L1BxkGMdiX9T+5Ix9Y3SckfmDahN+lferyeyJe6D2IRtz9VvV
7mSI+63PxFS5CO/GGTKIp/SdSRPvib4hD8lN+S3eGe4mM9PMinImzpDBNCIL
082LcTb2nSE0JivZyE4OcpKL3OQhL/nITwEKcpvfU5z3Yr0k04RCzDAvwfvx
nAylKYWZaZ7IB/LDDKMZRZhlXpIP5UcYTnOKMtu8FB/JjzKCFhSLd8u8NB/L
jzGSlhSP98S8DOfkNYyiFSXinTAvy3l5LaNpTWLcd/NyfCI/zhjaUJI55uX5
VH6CsbSlFHPNK3BBXsc42lE6zsi8Ihfl9YynPWW4x7wSn8X7yAQ6UJZ55pX5
PN4nUuhIOeabV+GLuKtMpBPlWWBelS/jDjGJzrHvZs34Pd6H+G4qsNCsGl/J
m5hMlzgLs+b8Ie+N56Ei95pV52t5M1PoSiXuM6/BN/IWptItzs6sBX/K++L5
qcwis5p8K29lGt3jPM1ack3eH2uiCovNavGd/DTTSaIqS8xr8728Le4qPeL8
zVrxl3wg1ks1lprV4ZK8Pe4vPeNOmLXmb/lgrJfqLDOryw/yDmbSK+6JWRv+
kQ/FHlCD5Wb1+FHeySx6x90xa8u/8uHYg1iLPomM8TdJv0cdSO74m8PYVP//
76zpsxsG2de+
           "]]}, 
         {Hue[0.9060679774997897, 0.6, 0.6], LineBox[CompressedData["
1:eJwV1HegjXUYB/D32jN7z2vvVXZSUSgtIsrIDUVyKZvQTkV772lECQ27RQsl
e2XvvTd9nj8+9/v8nuc9577n9/7OSU1Lb9c/JUmS6f4sp2jGJPkpQ5Kky0dl
F5mZ4bS2vkWekoPkDNlb5mEUZa2vlXvlw/Jz2UPmYCQDrDvIS3KonCP7ygKM
JqN1ffmfHCjfkd1lNnqp75Dn5BD5nXxA5qOZupU8IqfSU52boerOMgML1P1k
If71OYvJn/VG01WdhTbqW+VpOZNUrrPeJ78gTZ2TgeqO8rKcSyYaWG+W78ae
0M76vPyea2htfVROYxgr3ENxvV/UY7iJclyvt19OjD0kMw31tsj3uJ/mrPT6
Evq/qsdyM+XJQiP9rfL92KN4JqxyfUn9RerHaEsFsrLarJTZYvXj8YypSDbW
mK1lHaVd85veE7FPVCI7683KmP2ufpLbqEwOGutvkx/QJ/aTDa4vq/+H+ilu
pwo5aaK/XX4YZyP2g42uT9X/U/10nAOq0kLvgJzEI+Siqd4O+REPxjW00Tsm
v2I4m7xfOb2/1M/Es4p7tj4jZ1GNltYH5eQ469xlnTBPnZur1Tvlx9yrzk4/
dXt5Qf4Qn1edn5bxfOVx+TW91FcwQn13nHuGsdD6IVmYMfE9cJ/l5RL9AfJZ
2U1mjdfSPvZOnpWD5bdxPmTe+O5S3foGeSj2R06R98lcDFZ3kinMj72SBeO+
1M3kLvlJ3A93Wl+Us+P94qxZn5DTGclm91lBb6l6XFxPDW7UOyy/ZAh54rug
t1t+Sv+4hi1eX1F/mfo5OlCTvGw1q2T2t/p5OlKLfGwz284OdrKL3exhL/vY
zwEOcojDHOEoxzjOCSr7H/94zxfiWVOb/Jw0q2K2XD0+9ow6FOCUWdX4PVFP
oDN1Kchps2pmK9QvxnOmHoU4Y1bdbKX6Je7hSgpz1qyG2Sr1y3ThKopwzqym
2Wr1K3SlPkU5b1bLbI361TgnNKAYF8xqm61Vv0Z3GlKci2Z1zNapX4+zTCNK
cMmsrtl69Rv0oDEluWxWz2yD+k3SaEIpkvg8ZhvlW3HmaEppUuLzmG2Sb9Mz
vkuUobn+HvkZ6bSird5J+Q2jYq+sM/FjnB9ZhLHxG2/9PwoK0G8=
           "]]}}}],
      AspectRatio->NCache[GoldenRatio^(-1), 0.6180339887498948],
      Axes->True,
      AxesLabel->{
        FormBox[
         StyleBox["x", Medium, Bold, 
          GrayLevel[0], StripOnInput -> False], TraditionalForm], 
        FormBox[
         StyleBox["Probability", Medium, Bold, 
          GrayLevel[0], StripOnInput -> False], TraditionalForm]},
      AxesOrigin->{0, 0},
      AxesStyle->{
        Directive[
         Thickness[Large], 
         GrayLevel[0]], 
        Directive[
         Thickness[Large], 
         GrayLevel[0]]},
      Method->{"AxesInFront" -> True},
      PlotRange->{{0, 30}, {0, 0.15}},
      PlotRangeClipping->True,
      PlotRangePadding->{
        Scaled[0.02], Automatic},
      Ticks->{{{5, 
          FormBox["5", TraditionalForm]}, {10, 
          FormBox["10", TraditionalForm]}, {15, 
          FormBox["15", TraditionalForm]}, {20, 
          FormBox["20", TraditionalForm]}, {25, 
          FormBox["25", TraditionalForm]}, {30, 
          FormBox["30", TraditionalForm]}}, {{0, 
          FormBox["0", TraditionalForm]}, {0.05, 
          FormBox["0.05`", TraditionalForm]}, {0.1, 
          FormBox["0.1`", TraditionalForm]}, {0.15, 
          FormBox["0.15`", TraditionalForm]}}},
      TicksStyle->Directive[
        GrayLevel[0], 12]]},
    {
     GraphicsBox[GraphicsComplexBox[CompressedData["
1:eJx1unc41f8fuC9b9gwhe2dvznk8VWZCymwhpMysMrJJQqisRBSJzMo+EtoS
TgkNQmXvPX8+1/U7r+91fa/v2z/n8s+5zjmv57zvW8jRy8KZnIyMrIuCjOx/
r8u/3reJ3nyEJ/v//9a+qd+d/TYEUX9PxvfXOuFbDz9+1JW/AC+E176EfogB
voG6v46yW4BzsUFiSa+Aw/1cMc1hCsSzE5mztdwFqYr6DaaWtOj0VmmcYQsR
+jIUmudYGJH7J42g79mdcPNR2GdyHla0FP8jL8LiHey7M3zj9n12pC2vax21
0AzXTxrhu5c5kRLjRIxJSw34auadex/JjZQFjC4IcVfAkZn1IM9hXqR4il9B
5WohROgcd+DV4EecZ050CHzLBa2yzOehLw+g1Pf871nE08B9dS78HaMQ8lFP
e7o6eQvWZFh+HbQURpFN8tXnimNBp+Tpg7Q0EVQ0M3sG5xwOc2zG9lYtooh6
4udsbsRVGEmwt/KhEUc0e9x2Ath8wGjmitEfNQmkk7ExLhfkBpPnaX2fh0mi
hzeSRlXznEBfdB/59RYpFGtVR6zzPQdsn8STKmakkfSG/e+YXBvgiys3V1OT
RdlJbrYnGU5AhowmC/uFgyjiHn+Bq6opfODVVV1IkUN12y43HbUMQYuvJVm+
Rx6Z4Xvy01UPAxNFvp9DpAIa7RKhrBYGEIg4oGMrroheHei/Qb6kAXRip6st
3iqihunal+lqKiCH4ym/ckYJUd3Ke0aoVACfX2ytxmTKSGhsn/WOoQzMLCRY
GmUoo47A23H01eJgIP8my+igCvJ0a0CeTCLQtKC9sdKhgv5us2akPj4AnrJK
/V3OqujJtvzeiAZewE07fbGlU0O3iIEsk3ZcoCfKfYwxXw1N/KW+uLjFBpLh
8Vdb1NXRdcV/qefxLCDtrPlSrF8d8YiKeJnF0oNzk2v088saqEdl8FBfEQ28
fPDFaY5TE9G/49Hnk6CExaKdFfkaTZT8QPJEqP4eOC9WQpd1TAv5ye7jvEux
jZ+Tvq1WNauFxrhedZ/sXcPXPtr4vRSnjZSyBhVw8ct4uyMiSFtAB/EZeqhm
tizg93tcr5Nr1kGmQannjx+cw3Puda88Zo1DVkMJoz/Vp/E5HvVLOzs4RE+8
KzWgO47XFx3/OfetG0jzo1n+8Mx7pimw+GFn5F6qBN4pFXpZF1ZBayBdh7Lu
KXQd/JWUPUmGko8+pXZSbwdiR7eSTDsVUmd+O9f4kwhqzg04wWd7UVPC5TrO
4G5YnU0vD85jRmG/v+u61bXD8exK2aOn2FDSxaEul/NtYObHNaL0gQPdsyjY
+nCxEbb0lzo+6exDpfj0LqXEZ3Caw3Rq/zMeNMA6fZ1zoBiGOMU92xj5kDxB
R8JnJB/O+i/FtwcLoMtNix8EorOg7ULuVGuAILLkDRzdeJMKSmwR8sGVQiiz
IVnE4Hs8ZLmdhaElYXTEovSWP0QB17ng8ABZUeRomtRXYxYC42aWp0acxNCp
xFzWegp/4MJPfpbJFUePHHrZmIK8IEsK/TL5LoH6yl/qLLy5ADxtt+r5haSQ
lL3Ry8AtB3i6KvBuv600qnp7vlP60ylIl3bzWkiVQd5eMs38+ZbQb+tX8ahD
FrnzaymcmjcHRRGCcNTmQaSmdZKHjvYoRN7bc55VRR4dKP6T8iJRD9LiInIa
1RRQSHbIrxIDXeBqsbc580UBsWisnVfu1wYOIm7ta4Ai4uHct+F9WQ34KuuV
nNmU0OcGuZyyU0rQycil+btMCXmzebq6SsmBwpgZg7HJ7nx43rW+MigJ91Kk
rr4fUkZl7xj3D38QhUjWPR8FQ1VQiirZkt4pIeBiqRl34lVFYHtnQYudH6wS
j367W6OKnp9Vp6705AbdG03JzyzVkF7K9c++GRygZtE19G9SDfEc5sqMTGKF
J/O/9y/GqaMjRrfKEoYZ4R1rl9CUmAaauypsgCLpILU8Z7G7VQNpaXDoBRCp
oF/0UlmyiyaiTen4kFdIDv3at4mFJThkHyyrlSQ5iR9oNPVa/NaCjdcfUbhD
Zxb+wa1o0VnB/X/wWeMyS6pUy+Bwo6B0PCYbzvFrk3dE7oC1kZRN2b634Mef
6Zl5nRLFv9spiFUhgtPH8BD1aDpE6/7U2lCTCKNHRmrUbJlQQqn18KutDvB8
wL0tXs+KNI72H2I1eQPKlFtqw8ocSDb06dtwhpfQciyXujOTCw3KaKq/SHwB
o4VXCud5eZBdrMX9xxdK4XZksl/m1f3IvdpYijvzEczaiAQs9O2u59Rx1xro
74P3geWHujKCqOVNKfOs4x0wi9HszTsnhFCegiuTXiJ8OFrDFFcgjJYoqH7t
DEaDFNWd5NjfIsihgMX3hn8oeFZ+PnOfXQyh4tYU5/IAuOYszm52QhyFUVUy
CP7wBh+GH+w8NySQ4WGVe7qJF4Gco53rYqckcg5t7jY4dB4CmfY7dzFKo6tD
M+WiyWfgy8a77eO6Mgg8DAM/slnDxmxKuEekLHpgM/Xcc/k4OEkE83ysPIiG
ddqe/EsxAfFTQibkw3JI2Xx8q6xXH+yOXlYeZ1FAx6NcA1TVD0GqY4TLuRIF
dGE/d634ZRzwFJdlpZsqIpW0gVdRT9SBze3m4vdJRaQx0cb/8JAyhBXs85ON
VUK7vxQxvF4eus5XXjAWV0ajV8wYRhik4fWh7y43CMqI52vI1NF6MXB6MKz0
wlIFZTefDmKRF4bxiDWfskUVBOHRHa6WAjD0o6n3WZIq0rKdqE1M5IGXDSlV
sfJq6K6LiIaHHyfgGxbTg96qIaH5pbMCh9jAVVPN+JS9OkpskSI7LMkMgdox
3nRku+s308/B8tC9sFkd1diapYGoOir0W2qpod0xl04Xr4kG5+U9HzhSwGp+
2KGgCBzqWcfX/ZWewvONy0aPHf4Bz61vV97oSMJ1e4ia7uecgwiOwPQQzd39
VEM1bfv9OlTaaUdqUdfCfHsOX/c+ciSxbq63YtAJSuEMK40sNChD8fPtg1Rf
gHZnaZt2iB4l0uEp3qZ3gUqG8SmvTTakpjcoPZ7VAm4j8imR9pzoTR9j5aPN
OtBAR9M/DuxDlmdr+542VkJnhKiK3lFe5GM1RredXARKTxouzOTzoevUxe5e
VnnQnvI2t4D/APIzDrK+o5kB3BWG6votgujDe3aRdNMU4Mp9F3uSQhg1VAeY
xj+JA7ebVN46+iKoK4ircedVBFDWOXq7XBFFXmXxB9dOBsGF6X4bmWoxdL3n
YY5QsC9UcFUl0E6II0b/7JRYFw9o1X9UFH5QEoWxSefMiriAgt+Js92XpZDD
qcKjjzvtYWBIWMblkTRat+EdOCtpB3a2jIN3RmRQJtPdtqNHT0Jdi9Xgd96D
6Nq80UzJlhlsC+zIaBvIocN3hhJZ0ozg1/ffgYIx8ughbv7LN+sj0P06he7W
aQWklN+dR+mCIEsIGZ/aUkA9pmY99Ke1oPFLoRPxKw59nrZwP60wgWed3pe6
9q0KW2/GS+snCp3/gL35EN/OwzK8XPpYO8WXRWg3PDIdfTIV8KFBfhnW22DS
cOpNuU0btB0JSTD/Q4HY1c8W8z/phuDQ4f2tk7RIcbLDPy6GCIOee3U4XjCi
78HvhLaZOiFEuP3vnYusiOva25L3R9+CmIm3fcMoO8pJqwcrzWYQPe4nfNyQ
C5FLOaXq5FWDnDcDxa8OblTJftE3vbUMJmtfr1DI7UfjfmMTXFEFUGtcP0F9
gx/NHpuhinTNAf1gobBwKkG0ObRy+gzchV9Nd2VfqAkhcS7fgZ7kJBhqOL9s
d00YMfXzbfo1x4CSzYMMpkYR5KN92rovMwwUhhgG1sZFkeuP0kj/21dAIbD1
uf1BcXSfY8H9sN9l+LX1RG7nnASSnT/4oyT0Eqxoj7cxFe2eH8kSb1pNnwd7
nkxl2VEpZHfEdKLq2lnwHbmiH8EtgzrlbtFFfrWGhMYHo8dPy6IyJqEN1jAL
CJXq5/BKOIhq2L5WW9kfg1Wtyuagejn0kPheNy3WAK7Ydm/s2ZRHHyPzzwQ/
PwSdVSkeg2kKaED6kHuIPh6yOS+4XdVSRPqMff7NJhrA9M7Xcl+/IsqevJ00
W68MVpczWLsvK6GJhBGvRT0FEBZyvGvMroyuDg66/SiSBrv9KmfHipVRm/3j
0rtq4tDz74tLmK4KendKt1v3vjB8qedVJ/5WQZHLURremwJQFH2171CQKnp7
i5icJswL2yeDD3vzqSGuxSz2E385ocUrdr71uRrKuHXcZyOHDd6dtv/NZKKO
bCjxrdc6mcHCfCB935Q6qv4bNsKyhx4qtAIEdWI1ELq1fclNngbe7NFS55HW
RIaDAxNvWykgtmdp7bw7Dk2NHWyirpjCK16nr5xK/AYb+6qsje36daqo3uiF
Z88AXwa9rXi5KXwfmfdoz1iDY5cZLcTnqsDxWpOleuQeJOvVt78mvAMiH89w
+HlSo4X95Pf0yL7AgSqbnDvG9IgqKpVDmrEbDvFuH/5ZwoZSAuofMwS3whnZ
h/V2nJxIr3uqpFy2AbIOCz4zSdqHXtCHKSvmVgHX0bpkhR0e5P35/F3myicQ
PzA7bmvDh7y+2Rn1cOfD3aiznHXtAqiTyvDtPetMmKb3Y4vJFkSE5bQ/idSp
8KhX9PuFfiF0z1EopKXhBkRuVFozC4igwPEJA++QSGBk8Lo6fVwUyd1P41M+
FgySB7j7ryeKIQeO6heg7Qfnpc3keF+Lo7j+6iw5N0+Q0/BpdaGURHBANUBr
zgVEsy8zXDWSQkVf6+0VnRzgzdSDteZQaSQuxjIusmIHq7qNEm0NMii9+7xn
1sJJME5yNmxelEVHTPZSZwWYA7fQWYkBITn005k8TtrEGCoaLk9nnJZHbLTC
fdqzR0DlMd2XAiMFtN1rXSD9FUHvZfPjP0YVkPXNhVYhbm04SsvPR2jGIbei
rFfqJRP4DtvmDPaIcXAWcm/tomMFKrwnv6vaCkyE1LxWa38E6NfW2z3WZGij
ZYw5s+E9iC6/MB+SokLfRpSNK7KIcIxb4GfJ/r1Ib/zeYNtAN0SLPy6ZDxmE
2Smfb1WOe/Efep0Dl0/Nw9Xn55zGAwIgii9s2L2UHAXOebavyXfBkI1UH9Uz
GsSZo790bYYIB/MUSsfGcWhytFxkumYcH2Be/I2iNx9bD+cPBTZ/FBiBNLry
FD7dBPxVj3e1l7QXoTFKMD84JQFK5bJKt15tgZMh4+1PCy3g3uuxX/YOBaI4
V/5m4WQ3UPfemaDNo0X390jc2yogwo8o/m3y84xoTIMr3diqE6KHxb4f1WVF
Scvfakw73oLArJS/RCs7ksuI8Yq72ww93WcrUg5wIZkGMnN6hRro/GJVSSzi
Rr+mj7a/v1IO3CftNeto96PflFYOmpsFkN0aU5hsz4+OOzx7FsufC+ctPPvg
zwE0Jchn5FJ5Fwq+t/bghYWQzCmTuQ6dWzC9oHnpyEVhlP1uUJddJRZqIgqz
LZ6IIKPWP95HucMhOajkQFGPKBJk5nwMdFdhL0VqzEVecfQ19t5aWstluLPM
ouNzVAItxuaPCW9cgnmztXu/b0uiZfOhS//0nYAo0Jtl+1UKHehpXc9bOQst
Nmbj3JQySGHoSfBdTRs4KVzEd8RIFn11fRXD99oCbhbfYHsVeBAFmPgl0nw4
Br+l19bVCuWQ+EYIvnHAAHq1jN9wj8kjP3faBwmLh2Cmn2fuQYICav375GPt
MzycOdpKdFVQRMuEkH34BxqQsPyP6kWnIgqzNTWwXlWGQ99sBh9dUEKs818+
+QUrwIcwracf6JRRayFDmsuqNDy6PmibmaeMFkLPPh7zF4ekm5/CndRVdu/X
v9WvfBUGI2uZTOdeFXQtixcfcvwA3LT5arvXWxV9eSD4KdGTF3KEZun/sKkh
1ou4vYaCXEBp/DnXtUQNKWgPpil3sMFVz6Wno7rq6HG5yWVmdhZosksoyRlW
R0JrhbYnDtNDfIiXxWqwBhKemsx850YDh47TmFIJaqK3d5VyZZYowHS24muv
Aw6Z9+VczlqYwjd+DXo7o/QVG691WdG8BZbT4Onb8YXqii6IN3TZKpOtwZPD
kl9e3KmALEvT+Yvqe1B5573qv46fQFr790Mzfmpk9I+sd2SeCMX0ez37t/ei
r5PB4tJ63WD83VrjThQb0ghULVKZbgWrztOf38xwoHD05+3d9w1g8nqvbqLz
PqS3/8Gxeo5nUFdOAeJ9POjMeat7RvrFUB10U5ZZmQ/pHGBPCriWD0GbUp2H
HgmgLmeG8j2TmdBXRxf+6IYgMp4Ocyt3TgW3JYuYuddCSP3AHOo0iock5biP
q3QiaOXPvht9PyIhVdU/RAlE0TiekSD6KRhu1FTzqgWKIetgC1q3HD/Qec6/
I1wljuweMLuZz3nCiEJfZ9+MBHpUdnyS/NQFEKgIHzZWlUILQrP9PBUOoLkw
YD/tJo0aWT8VajmcAsPq2x9PPZZBfAyqwazGlsC26B5S9VsWaeNLc1efmYNo
PqOYIrMcWr3lRXH2iTFkltRJWhrKo8QY5x0LvB78SdfTVEQKaB/TJPM2oy6s
ZPZ+yf6lgERjuF5euKoNbMK9K4rVOKSSeON56tgE/ut0qIeG1hjoKHVkHjy7
iTfnOEb3+f4y5JUPDZfY5sHV6kQnFQYy5CD5/uNfj3fQfuPxAKGXElFcm0wX
dSfurrefn859pkPPHJvyGJiIkHqP4PEv5xfc3H7BcWC0C2cq8no4rnYOou+q
d5jUekL9IlN4riM5alO5dJW2uRPiJ3ldfzvQoMSI6agrW0RYrJ+IOzuIQ/uS
7aJ7F8bxw9ybXJFP/8LYucZ7e6I+4kea9/7Odl8CMusbPqWs6bv38fgtPzVK
5GB8QD1toRtmRZVMrmnQoRLbnHZlByIUamRnTYz2gWgAvwRVPA5nVRtVW3p5
FqT/GFF1R9uCdIFcHeWnPehpQpjV8q3P0M++HZPxkhrNTPrn4Ki/wNu2PW3T
byfgurNYTlG6MNRfuKW45/MKqFtKezNlFEGIY9sr6mAqpLpY/NenmQj4MK8H
l4t/gwWPbwc5izZeP4ma2WlnHm7z5nrOt4aByZEZfa1VcmR/Xz3o8e79Quu1
urE0JS3SffpX9uF3Irhc9+/yW8Ihz7+md++FjOMR52dH7t5UbH4FJPZKnw0e
hj23I/2XV6/ic3pr5ARmFgDX+iXxGNUNGKGWNla4sgWFEnFN06gFUP7foUw3
CnSH9tIxZYluaI/2IMoE06JXzhe5Sp8TwY5J4ty6JiM6nexvXxrYCbRtFpYS
B1kR3avFKmWWd8DbEht2poId3ZMpfmTS1gxl7CdXFOm50D/1CxmNV2tAmCYk
ruMuNxpunFgOJpZDWd7BfvZlXvSrT6y0X7MQmMInoixN+BFl6eqlpsBcMCWj
NDjXfQBxzumbu0zcBdrx/hIKbiFkLsnSf+rOLVhkFhPVPCeMDucGPxzyjIWg
tCc5i7kiqO/jkFcKPhya36xDWLsoOt1nQMendxVWDNampljEEdmx9uGT45dh
2qetRUZXAm2nFdpZarnBTF84zccbkkjTz+9Uj68TJORdMZ39KIWuG64Juqqe
g3E27caRNWkU6jHqc9zdBjS+lqgRQBaZD5W7p45a7N6fHVgveR9ETxQT0iJ2
jkGPMD83Z7Ycim9a/PeLwRBuyMTKPBqQR5aUhIJ5jsOwPf1TKeK6Auryv9u+
PY4HvMscjYOMIgovSue/8kEDPjAK/6JoV0T5Vu85T+9TAY29dQZJjkpIot11
IyxNAQTKC2v2Uimjf9eShpMFZeADodp6LlsZzUbYPR28Kw6Xfr5ntFZSQRc4
ztv2zwlDdIHyhzKiCvItsP7rHHIAQlooeKcvqSIeGu3Kf3d4Yfq6tPcBJjWk
RXONOhrHBaI1vsv1hWqI8kNOB/lfNjBfeZn6VUcdqWflLhRJssDigKPq0C91
1D5FwVDvRA9X+d3degI00JTwT1uteBogW/Ow3eDVRNLuXBpsTJSgdC3p8O3T
OHSsrJijkHMav+daVbf37j2aNF51/gxHq1dNQeNH0aG0V5pwVPzV57/PVmFM
x4C/6l8ZVOumIQq2PehU4GGO9o522Ka0cyMsUqHpPaIpZmNE8K4dstzq3YuO
6dsyu9h3Q0dDdJWXFxvy8PF8kyDZBhb5dX2bPzhQ5V7yr3o8jSBKTRZ38Pg+
dFSKJTfd/BnsHZLkEnrDg4hqGeQ6qcVg8s7m00VBPqTr7b23qCJ/9z53q5Qm
WQA1aWa/S1fPgo7kL2oq4YLoCqL3Y05LhQ6KS3bVDUIo3kpanD81Hu6Y+cZM
7QgjyrP6loOMUXDS+GroF1VRhJ7rSvMwhUA9BbU2o5cYqr+ma/Cp0w+k1qIv
PC7avb91NQzYqXoBlCZY3/4jgVjPSJ14kXwB+LRozVRkpJBR9YdzWT0OMO8f
xhHjKI0aXi9uLKedAm/vsPsS92XQbXk93xF/S1gu9E6T6ZVFjsda+eiI5lDs
+Eekn0oOSeL2KkX3GkPSw596ynh5ZJ1yJbDfWQ/wycMTAdoKyODYWe86aV2g
LsvmutangBJbH3vyPdGG5bIXzpMVOCR5mMtwk3YSb6P569uHtFEI2uiflUuZ
w/uH6YRFHl+GEzsFtKExuSCpV+J879MOTO9VHmhufQsPTgg+lqmgRPFCamIh
x4mQI1B0h6OYDq37siuziBLh26Glq66Xf4I9J+7n9PNKXPK7Re5ul7ndfbx8
jJXxIvQMWnVo4MiRXJnCMllMJ5ytvi1vpkmD8v5WiQqRf4Feg/fL3N9xiOj2
V4aGbQLvcv5UBAfdXxiCa3vmnhDwdLLrVuaCS7AyciMvJPsOzAZRvB5ipERB
uL29iZ+7obprr8oDNjoU1vE48KsvESYHiAXuDb3wUI+15aowMy7jzLOp5QOz
UFUUWD4/dgL0UwJoch7vQezXVmRV936Gsp8Bx6jTqVFdmsNzScovYMzsIBch
OgGTttltjb48MNgd+vh55Ap82lrxUnpcCOayuBt+FlSozD2yv6CMCL8t6MWr
2H9D8Zf7aj+fiuDjlNWOlJbOg2eWyrWfXUHgqqB+l9hNjhhyiir7nbqA6VYF
a8Z3GhShgLun/5cIxhwnQH4Wh846mW8pZo3jPVd5rDRbRkBzW2z6o2IO/gR5
36Ga64vwbPAmLGgkQwbT0ommRgr0I6Z7CoV3Q4Dc4UZP+x5sPqqZi1WwrU2D
Bo/wUsFxg937ueuP33rUaOpAumHcOhEsHh2gKPw5Btvv6yti9Khh9aUct/ke
KjQayGUdF717/1mMcXRpH4Dn5K8hXHoWxxB6twz2zkOPYRzn/SIfqBbOf+Ab
T4Oc/OIpcStEsO/Ifjpj9g9q9OT31MT14h1SnG5d4voOrmYj7lGyF3Ac7Cej
nFpnwaHBgrlGwh6ojWOapEepkbPs87Dk3f33SFC+7Wm3SThr5xr76J40FGUc
Xc94SIW2H05WC3USIbuEyKuoOwRsMQxNZKbH8ZRjPX28xxdAbb1BMb0kElw2
miIbZWmRq17wp9zPRIhcTz9fv45DXmJDL6TPjeO/5HAH6vZGYr9PrRKt/WOp
YbiW+plKXsMbr5BUPrbybgF0JJrqJs5cB7KFyxnvj2+ByZUnnZH/XoE0zcM3
5tYUKJLBWOECczfIf7c1wLnSorXDPWP3G4iQRSxhDhBjRDlnPjoevdkJxioX
2ThFWJF/+NnqY4rvgFvmRfRqITvS5nn9pO97M/A+7+Al38OF3vCoZbnerwHj
B0yLRxO40dT3E6a/yCog0PCO9KtJXlQY7aA3a1MIhmdz5tUP8SOPVlcjo6Jc
OPKtY2v63QF0N8KKv5A2DbQuu3D9ZRNCYyOBjHHNt2D5Pm+Esp0wKv67eOJm
Qix8FyzJ1bsngjhno9L6j4dDr7tw56W3oghXZDRpeP4qeI7LCiswiCMrAyY7
2+3LwKcoEEurI4FKYj0ED9q5wXTOEcLLaElELTC9fiXeCcYcDYq030qhEcs5
n7CT52B7RqHgw6I08o1wuf4jxgaKy0pb17Rk0cTjPd8urluA5dFPyU1uB1Fc
a4XHBV5T6BQoF6dMl0MK6dM374gYwpCI6K+xfnmUUtWjgxM7DNRrL0/MRSug
K7TnFNupAcp8aYV/SioincXG4KoBDbjEA8Yl73fvX3KJtAviKvBM5OIGub0S
ygvKCON+pADv3pwmFJMrI5qE0OSXKjLwozfP6n6WMkozKM+cKRAHG2rDk53y
KqiVJVBOgEwE8tprHE90qaC+qKqehZQD4L/Cu37OVRXdDGq5IFvEC1wNBvmN
9GpIs1MgRsmEC55PvRZyeqSGpCkoTVbm2KBRu4DKREsdKdjs44tUZoFbwqbr
UT/UUXH82FCoPz1Me4xf0fPTQI+qbopGZ9LAoInQuQBuTcTHNtGeyksJjw5f
C5q1xSHTkWC/RvFp/CNzU5tKTyI2XkPj2evD7afA6tq3NbINVfj1vTa+OXEV
uMS0f098KoU29fp/ZjtkKEuiLz8sqh1GL3KZ+Q1SoezKY/lvholAZPr8nunN
XiSeGTn42aMbWGTveZ1xZkPXO+Mzx/TawJx+9Fc6kQPl8i9XeOg2QnJhUMmW
/j4U9aX01CfPZ6Ac3BCR08iDlOqGq2/WFsM+r5f8+/bxIf2T7f8CP+SDWPoh
vvEYAeTF77jeeCYLjDY12UKCBZFKbgaVX9nuufbmUltGtRAy2H/4ZFp1PKT/
dB36ty6MLBpSaTPFo+DFl8AwMUVRdHhHaD9RLgS6nxz8uHpRDLmf+YGUxv3g
wb3ae2MPxVGGf9GRXGsvcHf7y+s9KIFmedOaWkouAO/OR0opcSkUukknuj3m
AGbqZp6dZ3bHI/O34T1VpyD6mH8sY4YMEmq7jl+8aQmu4T4irkRZ5PeIbfzJ
kDlMHzr+UG6PHPo+duqV1qwxxOV6nRTWlEeG8akxhEA9uJSg9JpHUwEVcZ1t
ktHUBabaUPWpHgW0nvs69d4rbXD1f5RtVIZDRtalis3ck/isX4yMHHqj8JSJ
lanXagJPq6qidVpmGQYYuaZHd+7DEcWFZypFO8DiSd4w5/EW4mt/xA/do0QP
b7fHHj1MhD3+d2jF0+kQ9d1q7TdyRAjiStku6v8BbALRbp7tD3CK9xKeLePm
4K2RAWPVDRcY6Qnyj5EmR4xT5SsNLp1guN+cnVqMBvURn7z9TrG7nzHVHgzo
xSGW9fglWaEJfBHtzeozNX9g0RQnJuz9Ap/9e45Ven0R+hkUrv/xuQ39Ay+L
MtcoEH+NBsPDxm7gllx5XLlDi7SS7p77FEKEpGdeMqWivYDOc49r/1jUuWyf
xqI+PQOxm+Y4lsjjcPJ6Vtn4nT3o+0/645OvOyDjkLIiIZIaZZWvl13e3e8T
nief/9A9DqNj7t1BQxzgExfgmHR6BXQIdqdnqwtAK2XNXQZPhQ7+dGmdfUSE
Kp0+V4t3g/A3wvj9RZp9eCnqjl9d0fNwVrGDSyz1KgSIn9IRbCZH6QX4zKfG
XbC64L5k+pYGEdbaE1kmiNDYrxuQMIVD54JPWtI/GcdX3De6Gek9Ar0/ub4c
/ngH/7emcyvZYRHePqw9vROQBJG+ler+RRTIYGLx3uilbuAhH9Atf/9/+MfV
pZN/Tj2eho9uBzipNY4A6hFtzlCkRrraDSyLy0S4Y2SmMXNzDBbdImnPfN0D
Q6ITG9RTlKjdrCQy5yoRZt8KjRaqDkDkp2Q6JfxvXKn5QSOn33PwV4HI2zPv
DQ+un42WDqBBRTLrWTd39+t83/bfGtt/geViRtde/248pTMZZ0lYPySHZ7qK
jFvgXvyZ4L+RNQtM+gKtua9Ow2yZbv5vIjVKDPyVkLO7v8Ye6E4q4JkE/18i
h4RNxCF1i+aX2S0qxMm05JH4jgged/POdC39hqQ1lSHKL3r4ggZPP5BcAIl2
fRdXnQgwtw928eWmRWQsO3XtX3fv782xWftWceiM/MCVXx7jeJXRoiWOT8Ng
UJONvzEZiV+H52bTFNPA/O0HPQMTHjge3L9OTUeNtu//lLSdJgLXnbL8iNFR
UKIWGHl+YRmv4mW7IEH7C6zSI5KT2VtwM0unQ0tvzYHpwGsTuzdu4Hf829GM
YzSI85CJ6s4OEUSbZEw+2v0FOfOH69+OteGNGDQEZS36INTwSqz2jhhuJX7/
iW7DWVAg97w3cdsK2q7WXzQroUbBfFEH3f/n/y4prqkHTMDwzxMUdb0C4PI2
vIDgQoXuO053dNYQd39n3DDrud/w7vzljkOBCvh/9jlP4nrmQUtJU81e/RrI
nhgXnGX/s3tvy4tkfFSA/2L3WE1upQeErlo6++Be6iwWLwW9N54BgegV9Pej
MbgzPF2VtqNGtg4qq/lbu++/M/PptPw4HLnqUhqeTw+WLP7TqYqDQJmulvA5
aQvXTvjT2JhDg7hSjYwTF4ggIOVxpTDvH5zPVjFckhzENxHe0UmXfgcB0feU
RFwwzhc1jsLkLByOWN5fx+MIfH/e9ftuUqPV87Q7HLvPn/yrjyg7YRImXriQ
pWTKw4dXVL3JCUNwjMHtdsSWHZ5F5YnsmS0civ1TYhhuPo7/r94rb8XMJBQ6
caTey/ot268ASxGs9zqWXlCjGh+I9V73/52JObAvB+u9bkdEeeiWVWC911EL
CR/NfzVY7xVpW/aBIbQR671yTl9vNtskYL1XM59OWkw4Aeu9POFRzPbrBqz3
umCZJ82bUYf1XhEPCvIU9Gqw3uvY5NvoitbnWO81+tF79lxSFdZ7rWR8vXvr
TAXWe9G9rHpV/vsp1nuxUNNPblU8wXqvrBdLX4YfFmK912zsl2vmoo+w3ssa
f/HZ/jd5WO+lrU00PB+ei/VevIX3eqKUsrHeSz2lOSeFORPrvZodblkyhqVh
vVerj8YBvMEdrPeaNLgUuyKZivVejze1JBjckrHei7X9KCV9RCLWex1arOPQ
zo3Hei/tOzbfXHTisN5LsiiKGDgTg/VexfJrldzU0Vjv5dp//+aKdSTWez1X
+srLXh2O9V4CZdvx/JWhWO+VuO+pQittCNZ7ldHj0198CsR6r9zvDE+kiFew
3uuTXKhfyZA/1nvZDQXPhIMf1nuJ99o7MT3ywXqvJ37R2/lql7Hey/Xk9Yc+
ZN5A6r36UYMQQ7YHkHqv0GeP+ExT3YDUe1koR38+SrgIpN6r5rHThPHEBSD1
Xlecvhm/PO0CpN7L0ZV5jvf1//q9/3fvxX8YxN/01eNJvRd/aM5PmwAbrPd6
cepfbCBNMtZ7OaRSX/HhK8J6r+ZCeHYi+znWe/2aPqL0Mq8e672aj8jytyQR
sN4rkdkUXZogYL0Xf2DjyT8vG7HeK7Pym3xFXT3W/1D8W3t+KMEZ/qv/2Saf
PZ+2ZY/1P6tu4rizvbpY/yPZJau+Jh2D9T/zUjGP8IEPsf7H8ufT9fvVVVj/
o788/nPdvg7rf4azZTfb+AhY/zPtd0brDlkT1v80Psz8Vi1JwPqf847uekqH
G7Ae5PzoSVXTBWcg9SBFR5I3bzmM6JB6kGuW6RZLD1bwpB6EZ6NYnofFDetB
buVU/PuTmYb1IAK9vz9zfHiK9SA3Djit5NtUQ3RHwYlBPxYkN3ojP7+4AetD
ylkI/DPfCFgf8sFEYfTjSwLWh/ic0Z8nGjZi/YO04xXDBAln+K/+gT7xTn1w
mhDWP2QsbweXuypj/cOTpsmZpsJwrH94zPPZekgjD+sfnn3aZsVXV2L9w5Km
+intklqsf8hy0+nQITZi/YO+rg11154mrH9oSw6+PWVFwPoHhxcXX12PacB8
uNKiEFmdhAuQfDjp85N8+Emcqmuo8w88yYePXFIkSt53xHz418/t/Lfkb2M+
nK74h/sVv2LMh6evB3ash72A8OFazs/CLGicfWOH4WAD5selHXVilGoJmB8f
1jpVrd1LwPy4XzYBNmIaMf87RiczcN/WGUj+N2yZyOWRloon+d/uHDq61mBT
zP+W0iPROrN4mOVtUrbdYkIzA89o/GjrwV7AmbNuLxt6ovbSjP8UAXQbbzDS
h3Eg3A6v2+YqAeyNP4ybTnAh07W2JLTciPnhc59sgjVr3XAkP9zvw87mbcwC
lTevNClsbMDZsppXvmM+EFeXmjL3hgW9Zff27uFtBHGudJ89x9jRP0GdD1en
CRCY3XihuIQTUbb3//HJJ2D+eN2UbYl+2Qn+yx8bsGh2i6yu40j+ODyrNmOg
Tgbzxx/ULkgZHL6G+WO/7DrJkAMPMH98V9eXS1C5EvPHjf7ftPccrcX8cZSF
E7NQcSPmj22rHNyndwiYP07RiE844U7A/DFnP606eWED5hNXzM7eljzkAv/l
E81f3Yq8m9yOJ/lEZeJFGpozZzGfqFHnNd+ZmoL5xOf9ZJf9DZ9gPnHmnqBB
KPML2PwePZWwwIyS3GyGhMbqMb+oPZ7SV/uIgPlFqcfVreFDBMwvhmttzZ5+
2Ij5s5Sbwi0/fZyB5M8cX+l2EsuDMH8merKW7nKMAebPnrT45Kc+uQ6T8l1L
BiVMSPlOjWVYdR1cGGii8x5iRRqvpS6b4QigZX9Y+IotBxp+ey4zcYsArO3P
r95q4UKi0W8GtpgJmF8bDGJobTkgh/m15tqPyTdpKWHTwao43XED9CfubnCx
eQP1kez50fssaMsj9L3jSAMc/DbrUivKjr4nOhpYjBDABwWEcMXunp8e/pCp
qSRg/s3l4TvOeiZnIPm3hswmS98PhzD/9uIEh+Cju1rQ8clOW3lqG/IzRdRS
vkSCv4PP/M8UVuTxxzzMc60RZIuqj5oxcaCoa7KilORNmI8jPV+Sjzu2k9R2
LGMcn8zEEemsuA6lE0tLOskuoG37yEz8CxsS+PFbG94TwClurGBaixPJfBV2
KmwnYH4uXikyNPXUYzzJz12Xtzrx2ucE2JyhFyJXZkM3Lj/TxQcQwJC7czXn
EQfiVCyqmJwnYL5Ok0Y/Yjs4D0fydaqO6SLjMTzg8iKj+/3tTYhg+WHUzhIA
Apa4UGN/djRVl1fgs0zAfN1UCmdRxE8n+C9fFxb6PCr94R8cydelX2czb9OU
wHzdfs/9PQ9PB2O+rv+1VXaaVC7m67pLrhv8na3AfB3z6vDLJJ5azNe9/cXw
O+BOI+brZuqOnLfeJmC+jlbe4dvt3e9P8nW48nOJLNUNmL/hv2FA7WXmAv/l
b2QFa2JbWlrxJH9zN85qjdHkFOZv3ivaME5+SMb8zf7GFulLVUWYvymij4rC
9TyHIJck0+gPzIiH+wLV4Ot6zOcEbbwVYMoiYD6naqy2WOgfAfM596dsZxsr
GzFf0Zl34+7NMGcg+Qqp4JbjQvc8MV9h4V9+1z7uCOYrXnhr3TJ0joVL9f1W
EMmEDi/2IvmEOhh/ORF1tIMVEZupWxwPEkBN6YFsqT4HepChvnVod/0aZyh+
KV/GhT6kZGcH755PSD5DzqMsXTZ4L+Yz8kM331ya3cYLfdITPMq1ASPGemfk
r3uAHp3QQ6cbLEhnvpNx6m0DVNTw/77Nwo7I/CQML/4igCcbMdbElxO5aPqL
je7uZyTfkSK9WiSw3xlIvkOMRw3/I0MJ8x32K2tg/kYNqAvHvznnb0P/e2Jp
Sm0ErOrmutddY0Wvt/dsVf5tBMkgdquYDXbEEVjWeGB3/pH8B+n5kvxHuPvF
7+Epw/jqQIpV7j+7730edzYrxgmaNLve72lmQ7Z9B69Rvdrd3+z0K0QlOZFw
Ftn5rG4C5kN0ZrKGj3bfx5N8yIl7x8o+wHH4gdO491OADWWSES+SXyTAkXFZ
iq8pHOi13eYDkd35Q/IjFIrVDGvLsTiSH2HnWdxUDeaABME4w2sGm9CQ/Kpi
w8cP8lUvrYo5sKMj/e+P1e/OX5IfsenasG4ZcwKSHyncfqfM/JgZ8yPU/iFt
+r4KICzw6dLcV3Yk8zD0MtfueYfkQ7aFFj/eNvmCJzMfGg4zWYOBKS7+nq/2
8GZduqk2nQ11za6YtZURMD+S7PuQVuduLF76yZnb+8eX4fHQoPnnL8aAT/q7
T9edA9XH9aX6bxAwXzL3I1G6xs8U8yW8p6kGKp/SQfFy6+QPDXYkDsr8T8cI
mC/5iaOf8lKzwL+03O82VrsEmyJC096DeFDosdXlEeJA/FvHP4Ttfn6ST+E/
ci381Wa9DsmnHP7do0/eM4cn+ZMrEyU18SOV+LubuQ3H9q+CU28bq2efJZjo
+0671nCgg80J7LYzhP/jU/hM6cZLanEkn/Jm3+DNs/EHIMuPhdLrBjsaj+z+
9HCNgPmUIIaSn0ZdTvBfPoW5g2g38bIfR/IpMyHeHyRUxTCfEj7X8OufdxDm
U348VR1Zz83BfIqr7Ll/Dz5XYD7FMLv1QjhZLeZTlAR/T9veaMR8CodJbJPD
7v5J8ilvLyXnpQUTMJ+idfJZPn1TA8bXfSo7pzitXOC/+PrFzZAQ3xPNeBJf
V/mwJT7fZ4vxdYdeBuqHrskYXz8nz5V96UIRxtdxzMG3z9Q9hzoZ9p2dF8zI
4FlR/MSzeoy3uw/NuoTcIWC8vR9XxnV8dzyQeHsLdb50b20jxpMTeGDjT4wz
kHjyVFf4iNdfF4wndzKbiLNKHMZ48j5LfuPBNzHwJOwcTYMHEzoef+V+ZUAd
yCqQ62q2sSLF0A5BaTECqNzrUDTEcaCYvesaq7vrn1Wp6PDOQy4k32+alydM
wHgzzmBlU6dgRYfEm7drV1MS2TfwzyNx30Vn16H5OofGor47jLidDxYOY0EE
L+dYx7oGmJdQyYmgZkdpdqFX8d8J4B68J+HfRU5k6Sjcer6RgPFoN6MKq5NC
zkDi0WRuwt/u1UthPPpOIy39MJ0qCKcqie+EbIPINQh2lIsAraoXUo99WREl
d18G08/d8/Ow7inBeXaUd9KkjWp3/SPxadLzJfHpL3/MTLqqBvGG8htV801r
8HVT1UQ28TyQFf+LnXnBhv6R5xqW736+s61+L14KcCKdVbur/l8JGK9WLB7L
+HM/HU/i1emPRxd/apiDQJmpzUcONnTLo05UzJEAh06covWO2z1/vIseurdC
wPj1SE+CCEQF4kj82jJhoPqqERsI9IRRWAttgghRbKiqxBdGCsJfsFuzo5PH
TbqKZwkYv1b0dab9O+MEJH7NrL/M+q2DEuPXYkOu725pyoHg9Q2vhHZ2dIcg
qZa8e78m8Wr+42z/+pm78Lep+nNsxdcg0euyXejmOaB10w0uTGRDFE5CZ7qf
EDB+XR4fe3DCLQJPOGtputS6DKNbnpyRwkags8LB/8ORAxUmH+1O3CRgPDtr
b7LBvWo8xrMVqqJK4AU1TLr0P/kgx46u5LissOzu9ySe3RXFMbpkbIy3oGcX
b01dgqmTXZc2i3VADuL0n+/jQMTcouWO3fWPxLtJz5PEu29luxbc75vGk/g2
b+fW/YNbT/GSVekBEksrkBc85xOUexKMy/MWKMo4UIm2hr3cHAHj3af+hIpn
PSzFkXh3xLmx0q8ufPBjRPzV6TB2lO9PRsa3e98j8e5LxJJCp29OQOLd1FwF
v9LV53D0Is2+RzgXIYvj5W9zZyngs7UJaqnb/b4q+b8VducXiYdrbKqKBXx+
iyfx7+6mB9J3jPzwGu8vS7CZc6DozO4av93zHImHq3/lYz5WwYfx8BtLGZdq
HuzB+HdkH6Xsszta+IAA8uwA/SVQiYpjkcrVAGnWP+bjlBzIFM4L/e88QOLh
N0+HVC73/cWT+PcWzcEu85p8PIl3l4sJ0JzG3cGReHemXWmU0zAX2L8+oa3h
xo5o3tmHPV4kYPyb1zW98v7LfXjRFznOVgPsqP3xR/OI3edF4t9BT1VwbEy9
eBLvnrDfJ6XHlogn8W7qz33j3G5ncG4lW+z7lefh8vH8FNYlBox34wwre3u2
bPBKHjI6odIcSFAhtPN/+zmJf+c+HG62mujUIfHvSw/4gm1uLeJJvPuFn9g+
3bUXeBLv9v29ll4m34azoVzXj7jNjto+HzPdu7t/k/j3iQF+E8WPThjvI423
//v//w8hicKF
       "], {{{}, 
         {RGBColor[0, 0, 1], Opacity[0.7], EdgeForm[None], 
          GraphicsGroupBox[PolygonBox[CompressedData["
1:eJwl1WW4VVUUBdD7QJCQRrq7W1q6JR9dIimCgCAtAkp3KSodKt0hSqo0SBg0
GKR0ioCgY+OPwVxznQ3f4557zsvcrkd09xiRSCSKxobNhqMxI5Eiehv9oF5J
NpFfkd/8wLVq5kWk1z/Xr1FWn00yu9b6aA6Tye4DHlJYL0RBCpCffOSlFaM4
REZnh/IXefSWjOQHMtgN4QG59RaM4CDp7QZzn1x6c4ZzgHR273OPnHozhrGf
tHaDuEsOvSkfso80du9xh+x6Ez5gL6ntBnKbbOEzZCh7SGU3gFtk1RsxhN2k
tOvPTbLoDRnMLlLY9eMGmfVo3mcnL9v15TqZ9AYM4nuS2/XhGhn1+rzHdySz
681VMuj1GMi3JLV7lz/D/dQXcpUy+iySup919QHsIIldL66QTl/An5TWZ5LE
+Tp6f7aT2K4nl0mrz+cKpfQZJHa+tt6PbSSye4dLpNHncZmS+mckcv41vS9b
SWjXg4uk1udyiRL6pyR0vpbehy0ksOvOBVLpc7hIcf0TEjhfU+/NZl6y68Z5
UuqzucAr+nRecr6G/i7fEN/ubf4ghT6L8xTTPya+89X1XnxNPLuu/M7L+kz+
oKj+EfGcr6b3ZBNx7brwG8n1GfxOEX0acZ2vqr/DV8Sxe4tfw7Opf8ZvFNan
Esf5KnoPNvKiXWfOhXuvf8qvFNKn8KLzlfXubCC23ZucDfde/4RzFNQnE9v5
Sno31hPLrhNnwr3Xp3OWAvokYjlfUX+bdbxg15HT4d7rH3OG/PpEXnC+gt6V
tcS068CpcO/1jzhNPn0CMZ0vr3dhDTHs2nMy3Ht9GqfIq48nhvPl9LdYTZRd
O06Ee69P5SR59HFEOf+q3plVkcjzl2tbjod7r07hBLn1sVHhB/DuFG+ykn95
w/5YuPfmyRwnlz6Gfymjd2IFz2hj90u49+ZJHCOnPppnlNY7spynvG73c7j3
4TmkA8v4h9b2P4X7bJ7IL+TQR/GUkvptKpoXhGfIz99er2VeRmZ9qf6EVvqP
4TtgPiArutZYbiSf+b59M/ld+HfD91bWlF+Gd4ucEP4NuVsvG95Dso5cJbPL
nyP//97aqheV2WVVOVL+QwnX98pydg1kPblW5pK3XNtufiV8f+T88Hyb29nX
NC8lk74kPNfmQubH5pbmo+F7am4kN5DXtXt6FfMXpNXH63XMK8mm/6RnM4/g
CcX1m5Q3zwvvCmfa6ot5RAu7I+H7bR7Hj2TVh/M4/Nx6fbmGnP7uDb2ceW54
j+hv6DXMS8ioLwrvG3NB89/m5ubD4Xkw75cV7BvKBnK9zCPvuvZt+BzDMy9r
hN/3Mo0cGz4LuSt8H8M7XNaWK2RWeTR8PnKLXkRmkVXkMPmIYuG7pu8xvyrr
ybpytcwhr7veRG4LZ8MzJavJOTK5bBP+D/J7vVR4p8pacrHMEL5DrkfLTXoB
+VCvLJvph6KeP3aR1/2xz1xeRsv6cp3MLe+43lTuCPcqvMNkdblQppZjwj2S
O8PzFX4nydfkcplFHnG9ofwPMbUQXA==
            "]]]}, {}, 
         {RGBColor[1, 0, 0], Opacity[0.7], EdgeForm[None], 
          GraphicsGroupBox[PolygonBox[CompressedData["
1:eJwV1HfUjnUYB/AHx0gkJ1TkGJGZVJR07K1CSANZiUKvvfdr71GRUBGhjOyR
kS2zEI7dOFZGkU19rj8+7/d7/e733M89fs+Tp3lS3Y9SJhKJFLTwZ26qRGIf
4y3ulc34nszU4DOOOHafF/QhLNV3coWC5u5M0+eygT/Jaa0d4/SxjGE0oxjJ
CIYzjKEMYTCDSGYgA+hPP/rSh970oic96E43utKFznSiIx1oTxJx0+1oSxum
Mof1/METrrUtH+pL+InLFLDWjc/1X7jBM+Z+fKOv43dymNvwgX6Ye5Q0D2ax
nk6Wj+fBDvMlntK7MkVvLOeTgcp8zM/W68oZXNdXyGL0ZbZ5h3yLOaTiB15m
JGsd3yRfZSq/mZfK7HGPtDbvkU1ZxMP8SHUmc8jxN+Qs7uol5KDYG3paWY6x
bDfXll9wUc8vu8S+0R+UlZgYe8z8L0/rfeK8ekpZmhFx7ebTPB7PkFb6r9zh
eXNyXKe+jb/IZ+4c1xr7lmsUNffma30Np3gs7pX39YVs5QJPWuvEJH0mqznJ
o/HZtNQXsIXz5LXWkU/1GaziBNni3Lynz2cz58hjrQOfxHPmKkXMvfhKTyFf
YjgrzcfJGp9LCz2TrBbXx0HzbZ7TB/KdnkaWZQybzLXkdM7quWX72EN6o/h/
0lORCey2/npcB//ohWVPvtTfjH1NgjWUYhgrHHslvgcci++IzBL3TXNzE7mQ
h9hA1XhWHIh3JuvHe+FWPDv5LAP41rxTvsM8UsfepQyj2RjPVL7GNM6Yl8lc
JMXeMu+SDeNcPMA6KjCeXfEOZZ24P/42L5eF6BH71rxdNmA2/8VekC8ylOXm
jbImUzhqXiwfifdEM/Nu+S4LyMh6qsS7Z3/sOVmPmdw0r5TF6R/3HL818m3+
Bz7gwbA=
            "]]]}, {}, {}, {}, {}, {}, {}}, {{}, {}, 
         {Hue[0.67, 0.6, 0.6], LineBox[CompressedData["
1:eJwl1gfYzlUcBuCPyN57771HsveeITMjItkrZGSlzOy9hYzsQvYoygrZu2wZ
IZvoPlfX1d1znt85Xp/3/N+XDK271usSKSIiomXkiIiQh/yvEU+sF9OCQjwz
G0oGCji7RdaXR+xllCv0GrKGLC5/lk3lSPsp5EK9iiwvi8id4feRD+znkN/r
78l6sozcJ1tI/0X8Zt2YCspTPa/8Ua8nv9XTyqV6dVlFFpM/ySaypf3Ecq5e
WZaSheV22VDesZ9VrtFryzqylPxFNpeF7T+3/oKKekZZUG6V78uj9jPJlXpN
WVOWkHvkB3KU/ZRykV5VVpDvyl3yob2c1j9Y15X1ZVm5X75l73D4M/DMOp/5
Jusl1umsl4XX40M9iT7PujR39Wz62vB+8o7+Qg4jE7/ro4nCkXBHPLdeSiuS
+rXzwx1wTy/CS+svycwxPbMzq6xrMUZPpS8O7w//6Ln09eH9Iap+NLwXvLDO
b2+z9TLr9NbLravRWk+mLwjvQfi5rXfIv82zW6+zriPrhj+n/DW8j/Zeya+o
ZJZFFpLbZAN53H4WuTr8rLK2LCn3ymbya/upwzMUfgZZSRaVu8PzJh/Zzy03
hNejnPUB+bb57+E1eGm9nAz2vgvPIB/pyfVvwq/hvl6Uf62Hk5UT+liicSw8
a7yy/o42FCM6x8PngH+tV9CW4rw2G0E2TurjiMEJvSWvrVfyMSV4YzaS7JzS
xxOTk+EZ4o31KtpRkvDBG2Weg9PqBGJxSm8VvihYLT6hVKjOjzbLyRl9IrE5
He6WSKzR21M6vLzzY8xycVafRBzOhPePyKzVO1CGt8J9meXmnD6ZuJzV24TP
C+v0jpQNz7fzY83ycF6fQjzO6W2Jwvd6J8oR1flxZnm5oE8lPuf1j8NzzA96
Z8rztvPjzfJxUZ9GAi7o7cIzwnq9CxXCPTs/wSw/l/TpJOSi/gnR2KB3pWK4
e+cnmhXgD30Gibiktyc6G/VuVAp37/wks4L8qc8M33v8oXcgBj/q3akc7t75
yeHzwmV9Vvge4U+9IzHZpPegSrh756eYFeaKPjt8V3BZ70QsNus9qRru3vmp
4XPMVX1O+HxzRe9MbLbon1It3L3z08yKcE2fGz5DXNXDX1Bx2Kr3onq4e+en
h+8AruvzSME1vStx2ab3pka4e+dnhM83N/T5pOS63o14bNf7UDPcvfMzzYpx
U19AKm7o3YnPDv0zaoW7d36WWXFu6d+Qmpt6DxKwU+9L7XD3zs82K8Ff+kLS
cEvvSUJ26f2oQ1r+MvuUROzW+/Me6bht1ovE/KQPoC7puWPWmyT8rH9OPTJw
16wPSdmjD6Q+Gbln9hnJ2KsP4n0y8bdZX5Lziz6YBmTmvlk/UvCrPoSGZOGB
WX9Ssk8fSiOy8tBsAKnYr39BY7Lxj9nnpOaAPowmZOeR2UDScFD/kqbk4LHZ
INJySP+KD8jJE7PBpOM3fTjNyEVu8pCXfOSnAE+dHUJ6DusjaE4i9znHrCS3
9UXhPs2W6JV5HF5P32jdkPLWByP9/++ugvb+A2EyFLQ=
           "]]}, 
         {Hue[0.9060679774997897, 0.6, 0.6], LineBox[CompressedData["
1:eJwV1He8j1UcB/AfKopKSkaThrYR2mlIGkqaouKKhIy2trYRXVfDprIqI3tl
ZGW3jJam9g7t8f788b6f7/ec+3p+z/Occ54aRd1adC1VKBS6+9OmdKFQVKZQ
qMR76hmMYCBdjR3IF+rF9FOfyk5MoCWreNHcA7IOs/ld/7y8lOW8rX9KnsNC
dmcS17KWtubbyb2Zyvv6IfJ8XmOm/jF5AnP5Tz9WXsHrjNT3lEfmf/lZP0o2
Zxlr9MXyTBawKy/RKnOUmO8mD2IGX+qHy2YszT3on5Cn8So755m5mtW5lvle
si5z+EP/gryMFbyjf1o2YRF7MJnrKDJ3vdyHaXygHyovYJb6cXki8ygwjisZ
Ze4ueRS/qEfLS/I+s3byLHbjZVozyHh3eTBfZY3lRSxR95ens0v+X/+grMef
6g08oz6XPWmnby8r86F6Nr3VJ1GK0fq75dH8ql6XtaeHvgZfq5cyMc9NB2P7
skU9h+fyrrjZWE2+US9jUn6XG4xV4SP13Oyz3B+3GDuEb9XLmZxr09FYVT5W
z8u6cI/+GLap1/Mst+oP5Tv1CqbwkP54/lJvzG9zo74an6jn00d9MqUZo79X
Hst29RuUqM+mPIP1t8nD+F49Ul6cPaweIBtRllf0D8v6/K0eIy9nU+5VNmUx
FZlCG9bR0XwnWZ3pfKofJi/MOmfv6vvKU5hPGcZzFSsZa/4+eVz2HjuyHrIF
b6oHycZUYCLXMMT47fJwflCv5En1GZRjqv4R2YB/1JvzDums34/P1AsYx/36
2vymfivngDv0tfhRvYppeUa6GNufz9ULGZ9nzXUzx035fuVcZ99n/2VPZZ9k
rbMOue9cnzvz/ch5yt7N/sg65l3knvJty/nOucieyNrkmXg036Wc0ZyB7IW8
X/rle5FzlXXN+8j9uNcD2KpexASG57eNHcFP6tVMz3X1DflX/S6D1eexV/YG
bVlPsbn/AYAbx50=
           "]]}}}],
      AspectRatio->NCache[GoldenRatio^(-1), 0.6180339887498948],
      Axes->True,
      AxesLabel->{
        FormBox[
         StyleBox["x", Medium, Bold, 
          GrayLevel[0], StripOnInput -> False], TraditionalForm], 
        FormBox[
         StyleBox["Probability", Medium, Bold, 
          GrayLevel[0], StripOnInput -> False], TraditionalForm]},
      AxesOrigin->{0, 0},
      AxesStyle->{
        Directive[
         Thickness[Large], 
         GrayLevel[0]], 
        Directive[
         Thickness[Large], 
         GrayLevel[0]]},
      Method->{"AxesInFront" -> True},
      PlotRange->{{0, 30}, {0, 0.32}},
      PlotRangeClipping->True,
      PlotRangePadding->{
        Scaled[0.02], Automatic},
      Ticks->{{{5, 
          FormBox["5", TraditionalForm]}, {10, 
          FormBox["10", TraditionalForm]}, {15, 
          FormBox["15", TraditionalForm]}, {20, 
          FormBox["20", TraditionalForm]}, {25, 
          FormBox["25", TraditionalForm]}, {30, 
          FormBox["30", TraditionalForm]}}, {{0, 
          FormBox["0", TraditionalForm]}, {0.1, 
          FormBox["0.1`", TraditionalForm]}, {0.2, 
          FormBox["0.2`", TraditionalForm]}, {0.3, 
          FormBox["0.3`", TraditionalForm]}}},
      TicksStyle->Directive[
        GrayLevel[0], 12]], 
     GraphicsBox[GraphicsComplexBox[CompressedData["
1:eJxE23c01+//+PHsPbIJ2bL39npeD5JdRhHKyKqsrCiUvUeRMhJSZsMqIcle
LWUkSlYqb1G2hJ/fOd/n6+Mf5zrH6fV6Pbte1/O6zv32FHS+YOlGum/fvnjK
ffv+/++18d4OkeT7WMJMZcBNJx7C5ke1m78/TiGnQ6E7BgnXUfvh0vvvi5ZR
5VGH+h7OCsT7tWHWWXob+aRMBso7PUVsXo4VVIfJwICazcJy8DnKUNB/fsyK
GgwV//pmS7egT9nyLX+YGcCiamaRX6oVJd8Pf0fKvR+cv6yxvcRaEWfmdOKN
O6zQV9pG05reguJPGGEf1tjBfv5Qzs2/zShA465jbxQX6FH5HEtnakJ6i39D
fKZ5gGNOikmFowFFaluc4VHng84f1E+4hOuQ5uOcJ1dfHgRJvudkGEMt8tr4
E9HDIAgUfp3vDB2r0KYU87iMlRBMV7Vs8Ic9QNoPHhbeuiUMFBwJchPzJegP
i7GTdZsIaG7/aGpWvYdmUpys/anEYO6C9HxgRAEyWgw2+qYqDtTPdf98Jc1F
8y7UAU/CD0GVT9OBw2Q3kb4IJ2l8mwTU/2eXI7Z8HbG8EUurWpSEnVdpRVoF
yYg3odJcVVUaLro8erpAGYeypTSYWc/KQA1PouzP9kjUx6OjspwuC7+yxz8m
V4YhTd6263LDcpBdMaVD+iAIMZIVBZ6Jkod2fk5DKlF/xB95UNtWTAH+7ZBQ
vfD2QjSip+ssuxWAzPv7JW0zdyRL4K4MtlcEusSubxatZ5D/OEu78T4lMDeH
EOuyU2hxOcXKKFsJ2Jxuqz0es0IGcl25RjLK0HI3SGXN0gI1L2ttrb9VBsqM
GxGnvxojH2nF0fduKnCB0y2bS/IIIiy4DtrSqIJ9ikqZvhmgIyJcRxmKVMH1
710kkqiBDkUkXWpTU4PMypvFakzKSNJN46XoqBqMXBzVMR2SRW7N52Ke+KnD
WLnByXn2Q+hl4aDrH3YN2LRUkx04K4RWynbX5Z5pAJ9u6sVgLV7kIvqAJveo
JhgYeJdVkHOgP5I3VGt+a4LO0dTwnVfMqP7+1uRqghas1/otDzHTIjs9YdDi
14YTJjW1T4+RowPe8Q2yLdpgN2s/+XZpB2On9ao+epIApbb0XXE761i+d+Pq
7i4BPmQONm7QLmH6InNf/nz8gKi8DtImiwegFrnDi72Mv9BPnVcH2loLkW96
1ZHcsxuojT1Ov/90NXovM56WN78P1jPrdAy+1KOBtx8UpV5TgM2bW55OHs1I
1e05QaCWFlJuV5C+eNWCNn5nVYbeZQK/thlbFstWZJFXLW1yigXiY86NDG21
ILNAjhnFPjbY8WqWs2RpQdv6q2/faHOCY4TBs4yMFyhXAsZNx8Rhv2JxzTG3
LMTdca2RT1ACrprU8Z2cykAPN/h7DthKgsPNieX0O2koS9LzwnKGFDjZvvfc
epSARm0Dq+6/lQYpOmU+475opCD8Qij6nwxoBH6IWlkMR1G3SVz2K8tBxVaP
zuOoy+hWQmR+k6o8lAaac10zCkQcbU429oPy4Li9v6+T2RexDRA2h4IU4Af9
iXPSCucRb3WjohuLIlAVT31y+uGC+hk4NCYfK0LU4IdWTltHJP/TjN7YVAlC
PmxemciyQbfTJS71TimBqco0qgk6jqL2k7wSuKoMMn6nftvEHkMczM/mXHlU
wMzGdcNu1ABZp5p8vPlMBR5/ObptfFMX6SQ2X6+1UgVx4a7Kpi/aSNXy/dT3
eVW4syz59muRKipfmjywkqAGbTsdK9W3FFDP/veCv0TVITPjtJS7jhTKqMxf
+dCuDoz23rtrjKJoVMTj8XV3DZjvZ9mgOyiApM8O7XMj1YSDSydmoxa5kOSh
gwJiBZrgoS3fN6HFigbPGtAPamtBHW+xrkE2A0oMZErPHtCCUAXSzyGkVKjR
Zuif8gVtUArgGLjfSIKyn19WaaYjQNjRmqIB2MJGtW4MlDwgAMRMBKm8W8G+
Nh27sPKxDf1HaaTMn38CfY4m6Novf0eUf2H7W1k2yp2TWlWhWEMUMne6zC4+
Ro58WqRvo3aRc7nATKzsMxTIl+OTE08O5w5bfYlSfoFcX0WEqcXQgCXnDZeo
mBb0Q2/mmaotIxzO+D7ir9+KfAq5dsQa98OtFd2KaqFWpES+rTqtxAYUFmaW
7FYtqO1oAWV/Dgc40A6fu2/cjPzpP7NyJ4pD/WFjFfeH2YiU7TXH+f5D8EJo
37jt/A10mfGA23sGSUgTqvklzHsdDW717FjoSMElx7n4/3iT0Nbv9AjvKGnQ
kOF+Gz8Zg1zFQ7lfVcuALRfrNa2RCCR2StCUdFoWjIuN3s0zhCI7Ez+lOWZ5
uD/rKG7qfxFlOEe6Oz6Qh9qsiTwVVj/EXfE4N+uYAnxF2dWR7R6IxTN5ZWxe
ASRK7yV7sLqh8GLOQOk4RfjgerVo6bETeu9SfdZYTAmKfJZNdtnsUKfumHvi
CyUgEVsMvFV4ArkWTis+tVKGiau5UjW65mguctP/8YoyDEbzSlRYGKGpz80j
tWkqsN612aY1dBi9fJ5eEyenClXyVzs+VGIIe76SFdKtCroy6jtsdOronIaq
8SknNTjZPPGpt0cRXdaK9aXZpw4m3QvPo7el0b+66Kb2XHXIeI9GHseKodfO
BTQ6mAYU12k8mdcQRMwJHmF9nzWgNX56MS+BB3WJfWNzCtIEr59xVF6ZbMjZ
yFuwnUMLDBZ6tiQSmFBhSqyGwWMt0KozHrx3hRolHQvjr9fXhj7pV7p3N0mR
XWZE8No3bRDYPiq8RbuNbRSF64ZEEiBrgHEi0WYN452Tjvl5+DN6Om1qSkoR
g/TVVW7t9P5Fcr9jm5Q8a9HS63zeD5yk8IDqj7aVRyNSjKBfb2KmgpuPH3OY
Bb1E1LurO9RTdCCSLl1DStaKYt4WH58IZIan0ze/HjRrRcrZxqcu/GOBIcGf
xxX21kO/ieBEGmplSE90Ujhgb4l08wOdD4AKXDd7n6x2SR/1EUaGgidUQLic
jJz6vA6S+/lIxopFDRyvOcUeNVNBcw9Sf6VUq0E6NcVMbbA84vjBO9Bvog7/
tZfSORRIoENlDdJT8+oQUJV6WqZKGH2fVT4+kaYBwUVyv6il+ZGhPsTuimvC
4oRzbIUPJ0qTsJWa79aEA7qxcYmb+5F+nOD6jLMW9Ic9SPfpokP+p3N+/NzQ
gpyCM/JLdyjQnLPsWHWWNnTRvr1z8vo+NDzlvxyrQAAu+ieU6RmbWNNgievA
EAF27DN58p2Wsf0LnBmbH2vQJce3bjSue+//UeN/JW7f0KtBkuaC0Ewkm/Xz
NdngCppr/vrtgeFDhF0NCcw+uYPk910CYZM61KEXlmL+jQxCqU7EPE1sQqFX
pw+0z1NDVBaTxGO7FjThQ6vN9pQBss18fN5rtqIwodezmef3Q0NxyKCQYisS
NfV1ev6DFSTPFT3WCGxBIhaBQhaGHDCbdCep/l4zGt8ul911FIfM45zdj61y
0LrWXAdj2SEYaFAQlAzKRE7cOUrSPyTgsLhTlEfcdRQwE6wfySUFYzxlzLlj
SSilqfCHxWlpeKCgd9zLPxZdlRhlu5AiA05HWpvyTCPRhmZ1S0ijLOzQB7mM
j4WiYNsPWyT/5OCV/u/W2/RBqL8m3XviljwEhpD8E8n1Q3nsZz0vaSpAke6X
6dSbnoixJ8CKc1QB/vtBfUe60g1Z+2Xv/+CnCC0E/jw21TNISND5pjGrEvh8
o0nrH7NDdgeUHX5WKMF5ET2aX1pWaPj7oHu4jvLe99NkpanHHA028qgNTCrD
qym7gSJ2Y1QWc+mTbogKcKW8oNsI00M7J0IP+/KqQtPXwqGIewi1XYhban+i
CrSbRwhHu9VRz2mnSUZTNSi2aY84c14JWZp/zeL8pQbmV0wdRr7JoCrNIAHt
OHXIyS32iDIWR10kmmrckhrwRo77qedbQRTFpaK53asBCvIRJxocDiA2MUOm
7TOaoH2+ZzvUiB1Jau572EimBVGTj1f+HmFGD7NbUvNva4FkfqLt3kdC/r1m
lZcVtcHiVTupxV0y1LgvJptlQBv0A5/92r+1jcUNr266eBFgnv2MxoD4OqYQ
T1f9K/Xj3jpPHz4/EobGZpa8X2dvIvegH9gX9xrkfKXZSi2KBC5YvKzkL2tA
UaWLbIE+lJDK/oI/abUZHayxyc80poP7N404LX+2oIjpevZ3QsxgckWcz3Zv
P6PLs3P4ywMWuEl7//7DmRZE2dAfcX5VCeKOhFL9990SSX+8KQYyKpDCHpJX
J2aArn9LH6Z8rQK9sTeXu/7poJo7KCF/VxX0qxQ4bq6pION3z2LgjhpUT5+q
myJXQIv/gv6Oq6tDYCvTpJq3JPoi9fC63Yg69PSTTz88LYImYt9F1IdowJLD
Z2iWP4gah2kPK7JrQvLtuHRRaS70+VCTaGKtJlQfKnlMkc2CGIKfRH4204J/
D+x+1T2gR1fPDWrrzGpBAftxtUtHKdGHLyReAdHaYB4bu74tRILUzILYivgJ
EHNtgNfC/S9mQs3H+6KFAMrNf25Usq1gdVHp7POHX+/tW8orjp5yRyJrT82n
JChAKpONtmHwBTrKxf/lwQFaqAs95CNZ0YJ+8zQr2W4zAmeYJqv4sVbkxO/G
3kDLAgJJA6SpzHvrp1jpg6WwCXSPU/L2vcNJaMpG4hNFLRVAT4fBu/mX6LfJ
Dccrl+lhl/5Myw+uVpTQkJH+p4sZeAq7OZMNW5HMXflHP+cIoKBpUNpTs4QF
mVd8JBspQl76otODvexoSfdyyyv+GWStHbW1eDkDXfLuqffQWkFnX53gz5d/
gB7J5j7abt1G0W3TbTeHnyKvEe8D0plkUKfSeMhavglRjmT+R32XGhirVlql
9Vr29it8O6QuDDCy65gcprT3/qdFx0x09oNRUevDN+qtiP+3xEXxdlZ40egd
pBjdgoY/OFSlH+SAc/ed/vq+a0aZa8za/ibicDrXw6j3QQ5aMtu8PXnjECTk
it00bcpEA/wjubZDEuBZ8UXoctN11GZjNsdFLgWP5t+19WknoxNCZbx6RtLw
7MKDZPWmWJRckcjSelkGOu6Yxc3ER6JJyc2/qiWy8P2dz6ktvTA0omncxfVT
Dk52sGYanwpCi6PcfwpT5GFDzp6N46sfsjdpHzgnrwAJj2P9x/d5oZS17xRP
+xXgpNsUffmOG9L9aDNx/6wiyDuabMqEnkF94ZoP+2iU4Fie0iU7nVPofvyE
bc5dJbihb3IWS7ZCaclvIlzVlOH352uvLBgskNFJqRy3EWU4d5thveOyMUq2
GbKl9VUBUptykU8f9FC+4G+6byyqkJQstUDHDIjc+F3BuQeq8L4g2TJKXANd
8ll9+ENHDfQtXggWPVdCzXYpD/Kn1UDtbCHtg9OyKCnsguVGqDoovnGSO1Mp
jnQtqI5RCGgAotw/Gc4jhJ478eTcatEA27tGu/D6AGoqvpzy6qQmBB67bGha
wo7Saoz8VP9qAunbApLgBGZUwz+uZpyhBUYBTWRPymnQbFxDsN0hbUiveVJv
tE6G5uooygt7tWFHIvbj+sUd7NjvqqGRMwR4PaSXo5WxjjUNhXQvKg6hxaGN
2qnXwUjs+XtbpX2b6P0Su0zUVDXKtTq2dF6NBNx2RIw7DjcgSa3Je2Z8lJBz
ViX7cHUzqqCj9RndoYXnRYE1FGMt6N9YzK+UZSZY4/pEVra3/hiPnVTPjGYB
3ZJLV1J/tyBz0Sth3PNKwFe4vvtG9ji6G1CS8EFYBV6+Ke6fDDdAAQ0L1m9b
VcCU+cNfb0NdtBKcoHJ4TRWoswKbOU1V0d8JU3OeG2pw/eLfJaWjCug0lQij
u5w6PJdkD44clkT13sVtHG/VofiCcT77UxFkP5SXdd9XAxizjh60rDuIlvl/
331FpwmCfnL87KlcKLrsV9HJck3Qt15N1vvJgnwXt/Vt9LWAWfx1JIsgA4pZ
+DM7/1kL6tkDTQxKKZH+bU/lE5e1YbcdPZb1IUHnKDZE5NkJIOHx9mndh78Y
i9DIukIdAf5+vusg4LeC9R301f2d2o0WB2alHhY6oteJpV9fjJCD7WfnpN+x
L9CI37uHf97RwPFtxeTRrBY0L/d+1eABI/zMX7DtMW5FZ7820/hO7YfvRbW1
y9ytKOP2C+/v+eOIMDgRyLU/HiXN85ybPEMFF9r1EoZqXqKwYj25dhl6YG1k
d/VmbEWUenlLP+4wwxqhtwQzbUUrjf8lOEwQ4GiC4fFF6mXsR62d+p/DTShy
Su+TTKEBmrFdvyxKxQgXLwTRCum0ootn/Je+pO+HJvtj7W2SrSjTpvTtsVt0
cCOM3a54rQWR2lY++WjCDGby/qqSFq2o3992ZTmsH3Xyip8mmfBGKxQP/DzM
mIDtw9u0G+atyHVp8ppaJz2IrCcKXdo739DKJcr/XWQGxi7K5zR6rcg9/uL7
wFUC2GAPrIQdljBgf+fMNZKBLOQI1Te2V7Gg1BFJh9BptGTMo0sSno7yR57J
8i8uIyP+smKD+xVohlLSWD54G7ndLNS7c/spgqLZqRxPMnCMEagtI21Cr2O8
B6RCqSFhZJovVr0F2TGKO/7VYIDMp14HLsi1IuoOSytxmf2gv5r04YtWK+Jp
iwu3r2KFL0zOqvFJLegx64l1BToOyFhgF+P41owW/DvapHTE4a1f64byxxy0
+CmC6lXiIbjn3qH26GsmSrkbfOz3Kwmo0V/87/nH62iORatpZlMS6tfWV0e9
k5H60APVF0gaJF6lawZNxu6dl87s9/CVATrScL53xZFoWIiPiz1PFrY8Hn9l
CwlDiVJxUve/ykHX1UVeiuggtLPwRTEyXh5uX4DABRJ/hLn/oTojpQDRIakl
B9S8UB+D0DjZawXIb1eqeCfmjtRpGwzSnBVB/Yv2Gf78M4i/suQZLYUSUKQm
z5YHnkJ9L+pO/slTAifl9sOWtVbI40svw0lFZXgyJfiWRN4CxRQr9T0eUIY1
qffPzzw0RmFtZDwLHirQGR36wnRHDy3ES/oeZFQF0WVumWQ5QCLPAtYaS1Th
NVelnaiNBjJff5kxpK0Goa1//+h8U0IrX51VpsbVYEn269nWbFl0ic/LczhI
HYbOlvX4TomjfZvetls8GiAspWpJoiOERshTDaefa8DIxM/NYjJedN2N5VWN
pSaIiI4eNRpiRy0+C8cDV/fWx/++MHNXMKOnk/P0halakP2kyILlCw0qdFsY
MxbWhlza0v/6hcgRaYZ+9feOvfOYR/ALkSc7mOKVtMM3ThPgQzGLuUjPOkZy
peaDL8UgivkRn/7b6yIyEWt9N1u7gXJV0298KKhGdTq3gIyFBDIqKZ71Mjeg
HXI7zxcrFLCw1N8tmtaMfOunrLZHaGFZfYY9cqAFhbinHYvpYwJv8V2akL31
8e3zmJoLF/b2F125f/X2vk9Bp46H+H1XgtX5iy8LLI+jz62PGw4cVIFCP4lT
Kw8NkKswH2dNkwq0vHH1feqji9i/Safc/KMKOst331oGq6IP5zlVqdLUwOxV
DtMbPwWUkfI3q1xSHbyLpOhb6KRQMWPR2EqPOvhd7hkZnhRBvFfI7uV6aoDN
wy6Nhc2DiLnd2YKLShMCzrJ9PdDMhazPxU1i9zUhMtn3njsLKyp6UCRxS0cL
DqgbGvqdZkBx1fuadEe0YOhRq8yTQUq0L6QwWy9QG4TyR5ogkwRFTKjLBDMT
YKV5cDCVZgtbe/zUbb6KAI07QvOrBSvYCZ+vNkuKnUjeultzYdQWFR4XKJWq
IodXlrbn0+xfoHz+sky2Chqw5jV9ZJbWgjwaR61RFCP4fx1tbNrbT829/C/a
5O1+SNMypT7H34o+6q5eOuf3Be0wLq8yxsUih7obcmYaVBA2k6Awk/kS6Vry
cc5S0cNKlZDUMHUrOkIjeM81kRlGbhYO9x5tRSMGvWtcYwTYrTimf1N5Gftn
ruG2mvoMeSf8oVxNA+Q8s2+Md5wBUvx+bHNjrWhDp8Cr4cp+wEz65BJlW5Ed
RUSdny8d2Bx6W86zd7/T4Vd2O67GDI3yPU5f9tZHKWWh3Z/5b9ExGi2t87vn
kf/1Jx/OiDFB674Ns9C987hkQWOwXQE9CIblNb7ha0VGKwyTF8eYIb3nxaiL
/t79lO343tmfACqNbJh+whJmyvHrytbhh4ifzEgg1ugQcthkvUOXwgDj8Sxv
DNRa0csyQpcxIzPc3kz4lLc33+D9PumFH70IbrY9z191Rj7F3Znmg4wQrE9q
cGvv/tB9lVPXu4YZPrf7TV7du/940DXHroW1oND4kvChz2bI/d0vLll5Ruhq
jhaeO9yK2m9Ikp92YobXDNzysLe+B4XeZQ64xATDkVfO+O593qi/WS6Nfwkw
uRzO46i8hA3mc13WGYlCsanXTv/kHMbqFamdSiWmkeD41zIesnQkn1b5c71n
Gfm7zRfRO1Sgfct+2b0W2+hs+YzJ6pWnSJLqXpf5STLg7/96O+O/50huzNaA
cI4aruac9M5SbEG5Aw+YgkQZoMBxzs1MZu96KZ9nYRfeDwwLJTYnCK2IS+pp
zEYJK4SV3osW35tPPE/e8pCScMDtKeZ7o4vNiFeBP45aWxwqLk7Gk/7KQQv5
ei9exhyCpmO9V/z+ZKKfzgZlWt0SwPBJ8rDXt+toZ1G+uG9FEugo5VUj45JR
xeNH7Zua0mD0NYtbaiUWWZm8ud7sKQPWX+4qDj+JRP38lWLkWbJgRLf/fkdm
GJoSFhn/OSoHW7opVlu3ghDl5svjf2LkofDdhx5/Vn/0OIBa6MshBVj0Cety
tPRCHtzI+EGvAnTnKOpta7qjWuHzW6ROiuDjf7K+svIM6uk6/aKCVAk+yddF
BqadQp9H7lrfyVUCkft0SsHdVsiG0vBEv9ze+j0m6h2gY4Huvn7mfPy9MpDH
Nh4f6DRGF9d5/jqeU4Hx+m9Z4mxHEMdzg6ImOlUgsZY7fQYBevKrU9D1virU
zjAb5PhqoCatYgpTTTUgkSkkV/yrhK4JHfsb/VkN4uyvqW3UyaIF77ngI4Hq
UKbpRSb4TxxNmAo6BnFpwLGiwkNOJ4TQrLV+YWKDBhz5do8n8iAvCul08BAz
14Q62XMuv+bZ0chrOMK6rAnMGZQnyJ4zI9XDgevGyVrgHtLv+X2NBm0PUjO2
C2iD/f6668/UyVHarrtKctveefu3IpfHwA52//CVkN+2BOD9ZqyrP72O3Tc/
ZlPtM4DQZMPWF/1AND5Wn9SSuoESndkzTl2tRh1qjd/NdvfB0kaWJ/d6Pfpx
nsMscIICdi/PMduENaMBxne9jF20QHbiKEnpuxbUIMW6u/uUCZj4xvyO7n2/
mKVvX7B3YwGOcb8jLJstKCEIu8z3TQnUHt6YKHQ9jjZ/KFq28KqAzCQ5/512
A2Rvo7wu3KgCGmHWHmuRuqjkQPgzbFEVxu6yUTGlqiLs8b+yK8lq0P0uZ1cl
RgHJvPt22uSQOpjW6PHHiUkhXkeBHy5d6uDz0or01IYI2uqvK2M/rwGbdTWl
GwwCiJ+dt7yZXBMoqxyOtQ9zIej5EFFzVxPCO5zLucRZ0XOaVR4VpAVdxVbm
R0MYEDVrQsmvIS3QFo+BlP8okf3Pxr4mP21Yi5cJO1dKguiP2VbzMBIgo0Bp
REh0Czt38X6e0WMCnHki4JLwbAXLZed0DaDoQJ4hGjRiUidRUv3npKnb5FB3
RvYDn9ELRHIxk1osiwYMLkae8ktsQeXhjlTPvRnBSsbwdoFBK5KWJ9XR6NgP
tTCtliHQikI40nfKRj+jg0G7f3Q7YpDhAXNWSlEq0B3uFH0c+xIVl9Ekr6/Q
QdWywfYyRSua8XQJFQpnhpArTImhe+d3Y8Z6maARAsznJeinGi9jcQVloeuK
T5Ge2c/9vUua6G55bHJ2LwMsHwx9d0W7FWnWPJUoDdgPyZNX752Sb0VNp7wk
o+3poLYBhJvnW9BERBBhvwwzcL8cVhHa+//2HbOl9fR7g4Tsp7keiZ5D1VYa
0V/2M8Gkt2/jyN7rp66W/OeZQg+/NDNuOR9oRT+szRuU3jOD1sLd8St7n7dp
VCco5RcByNiML4beWcLO1L6q2E0tRVtTFtklfwTQnebso/HBDMBzUOy8h0or
cqCLyKcmZ4Zzz9iSyvdeP/aSutqF5z1Iesj6/hu7M+iRh+mR1y/3zg+PS7fr
TPb205O2PFJlzJDv1HDUbW/s4Paf4GJ+M5rJethZkGOCijP9e8sPMMJfQX/6
NN1W5Lzm9ZnbmhnONpdSNO2t509BrHXBhQk6h1NP0+yt5ystcbmcGwRgCc68
oGK0hHGM7adh1stDl3bXHjIXUiOtuzT51F+ZgO9XhnL23vuTWrUqab/FCMaB
T4z6jFpRScl4X8kNZsiYuTxKu3e/9SftO7b8owHtMoZv3vpzGBU9/5NyU4cZ
ig9rVyXtvZ7SKzmhWU0muKVNMcu4937ytOPLtsKq0G2bjQ8LAfJIQH/rVwoX
MxzZvEQetfd6Igo/pPI9mIHgtK+nbu9+qlbH67SewgQ1P0cre/b+PWblcmn7
bQJUGuppFx5cwvD+vu//fvD+vr1zPKOinpSA93eaixb0wwdvE/D+3nlm96TN
t18EvL9bRFyI7n8nhuH9ndRuiKTF/iSG93dbe0ad3/+FYXh/3/3a/+64WgGG
93fvuLm2+fFGDO/vQj95s6pvfcDw/l4c/qHea+kHhvf3Ia2vR/xr/mF4fxdx
yYhos2Ak9ne3bj5f9d2DxP5eR8bgLhUuS+zvxxUqfP5pEIj9XYFWJ3g82pjY
383Sbn8PPWlN7O+ZqSm/LWhdiP39guH8rFmQD7G/O2dY38ZKLxH7+0Mam77b
R6KJ/T0/TorO6XYKsb/XiS7xJ/rfJPZ3++p79NZF+cT+7iQXOialX0zs7z3a
zfNBdx8R+zuvv/sTh4paYn9PzOTQb51oIPb3v+r5DG9MW4j9/QGW/73NrZ3Y
34+ElAWpS3UR+zu6OyBcfr2b2N/NgcnwEdZN7O+Jqd3SsY87iP3d/s2zJfvL
LcT+Xlvy1aVz/imxvz/NEmVP+FpG7O/XFP6byNiXRezvZU75stfuXyH295z7
bzk/W9sT+/tJzY1DbV7yxP4+waToeuHtKob3d7mV5PV9VTUY3t+vyPQM7E+3
xvD+zui6cr1kaZ6A9/cDHppyl4a9CXh/X+2g5g8w7NDG+zs+//H+jo/x/o6P
8f7uPxx6tmzkNAHv77MDEzHPt7sJeH+PSmxVexxCj+H9vVRgZDbqlA6G9/co
K5mrroseGN7fSeKfrr1cTsPw/p6jv9Ovd/MRhvf3NQXJcpOHXRje30+Mx/yK
Hh/HTrMd+3WglhsEeusXrHmWsSl2MZ8OBl6YdlyTUqWgQA4XV5Neh/IDeQGJ
OqsiB+o4W/CrPUgAtrS7NMLUxJAiS6RcaLUgROmf2TTQVkG5ng5oalUIuIN6
fXV7DiMOx9CIIGkRiCu8sr9T3wLNmVmdmnEVhR4SUz0LI3vEgc2/kyoQg5jF
E0+YJc4RPYAzwaJ4yC+A6AGO7vT5rP13legBvEtT6YKS4oke4GFObIFOejrR
A7gIzG0Z1+YQPYDUkybHKO4iogc41MZzw0qhnOgB6OgS9iOBamLv/1may3Zg
spXY+7+Tzd3rn+0g9v6xyHxOE4ZuYu9v3hL4pHC/m9j75Xyk1dWgi9j7B2jf
XGNubSP2/mEasdHvkc+Jvf9IEstNt4UqYu+v1TMdkvC8S+z9VGG05bVYMrH3
s62cll4c9SH2fmd1wR+DngbE3v/lX2n6Zy82Yu+vzUddceNDGN77j3pyBRzf
jcPw3t9VfENo5qQIhvf+TgZ7pcn+KgLe+xdb7iVlPeEj4L0fn89478fHeO/H
x3jvp6BlysnXVSbgvZ/9FNn3CxS1BLz3578WSC78uU3Ae/8g3YiGG6aM4b1f
wbVxJ+znGQzv/WpH5Vvaj8dieO9/yPn5N8orxvDe/9woYJUzthXDe78l94tt
Y9oR7EdJcMkSDze0eEjcPrW8gN2Iuh6Yc+kAGN4JSV1xJ0G/bYSDlj/xARed
rL/rGRbke3Dtno6UAFx3Kb2aMymEzGI1Ru46CoJEcuBSBYUi6jN5xphQLARb
HEbqKpQ6SIIi83rcpDAw7vzItDI9hnyq39nfYRWFDpreFpHbtuiKmxir2XEx
uE8plKcU7Eb0B/QaGRyhGn5Ef3AxwsCv+24o0R8YvllXNzSPJfqDkr9sOgKN
14j+QOmnaqXu1SyiPxgPq+gzKC8k+gPSzqiBUKlSoj9YPBUwJDRVSfQF8sMn
y/dxtRJ9gSeXIe0p6Q6iL2D3fePwpaSL6AtygjVfTZZ1E31BIP2zZcsPXURf
sBXRFfCmo53oCyp475/VPtJM9AVsvTT1DWdqib6A68rRj7ur94m+QPBXD1XA
ZDrRF7g3qEwM3blI9AUjVYsRTR8sib6gtpBlpqdEiOgLvFStgrx1ZzHcF7h6
qm7H8edjuC/I2voe/lUKYbgvuPY0wIKOr5+A+wI3lzKLCgp9Au4L8PmM+wJ8
jPsC/XcNwnVXurQ/eIscO8D+Bw2OPGI5u36VgHuDnRkb4YHWMQLuDciHA+7t
bHBjuDfYSpbMoP9qiuHeQHFp2jXuWwCGewOSacVaR8FbGO4Neg4HjtPSPME8
Z+TSo5zYQT18yaFd8A2mDiZZr75ywjeDlZGrldNYf6SI8hETHqh6eiS9Mngd
Uyx/fnaxiBd6m+kefjKmQa/TuwuK+Q6C6fCzgOUaHsRVZaim3yYAlLwcdZPM
koijoCfuBJkQjAuRqtYtqSPPZApfbX1h+H6bW5lvQR+RNzj7ugeLgFDHpSHF
iuPo7MKojVSdKOSqUNm+qXNCVRw1KdT/icHEe11RHzFP1K5/vyxC5hCcDip9
2vHzIpIPPO7wwU8CIo6Oq1nrR6KvU0JS7vclgfNyV9Od9URkZ8swkTkjBVf8
I+rGvG6ghjbriTEeGTjX+IRmljUP7fDvSmkZyEKHnq/FUNE9JBjEtnPzoyJU
/07vFs7oRNd9FqqM/JVAO5Ranex0N9FnzHneshGN7EaFUfwuKSXKsDxnNsme
2Inarf/zmQhVhfFJQ40S1UdEn/HUeH1xOy6P6DOG9KUWxCxjiD5DX/7Qfa94
N6LPCN1kZf2gqk30GYePGBdtxFMQfcbxK59oy+93YLjPsJM7PbuS5YvhPsPJ
5UIagYoGw32GpZmrU/vZ6wTcZ/x+ZvCwSGtJG/cZ+HzEfQY+xn0GPsZ9BkUs
VQPbGT4C7jOKdcNP2jOUEnCfkTHX8ivRaJWA+4zgohyN4nhZDPcZGnTBURdJ
7DHcZ1C+tH6imBOJ4T6Duuz222jXIgz3Gc+mHt5erWvGcJ/RLP6HtOLQECbr
S082/pYLVF5GeXC//Q+br+9cJ5M9AMeZPplU5u9i9caN/1Em8oGqaQwWUcuM
9EMFwyMoBOB0prQXlYsgGm++Kf1UVRAOD3LeDrgpj6aeu6zZXRECw0QLD4M0
hBRtCrMZm4ThEbvLdqetKZKfov+6OScCX25OJVXOn0Tyl9ufOMmIwbkQ+fE4
dVeiF/mYa+nhpuRL9CL0V3w4NnhCiF7EO1ilTe1IDNGLdP/6tf1ZMI3oRVxL
z2o5BdwiehGpav67ySsFRC9CTbJyv1+5hOhF/raO0LA3PyZ6EEOaRYtrNS1E
DyJf+6zBta+d6EFA05Eh0bOL6EGqlrmGDQq7iR5EP95lSGtvf4J7kOgn9F+5
CB1ED8L/yOPSlYKXRA/iLOHG+fn+E6IHSStpKbT6WkL0ICk323xjT2QSPYiD
feof8zOXiR7kEt9B97u3ThI9iMCNHrG+z4eIHuTLiFFxw9FFDPcgd211qrMn
SzHcg8zXvxj49sQYwz3ISpm3gmrvOAH3IJsnireW5mwJuAfB5zPuQfAx7kHw
cQ1F15GIvEV0p+q42Va3DwH3IYnDE7NS3h8IuA/5FlBesnycFcN9iCt1pVpg
sD6G+5AfJzdJAs76YrgP6S7cfcSZlIHhPiTulJhRmXY1Zi99r9GOnR1eHT3+
jLqhF8s9LFBrmsYJg5fO5O34TWIcJg3X5Xe5YbdsIDVMbhVL+vp7ztaGF9ok
t3Ou76dCN6Md2Bte88OM68V943ZcaIEukCU2TwDKbbJya1kOofsjImNnRwXB
Tv6NZzilGoraqj7JxC8M564o3d06egQx0F+4tGCxt98uJ896csESHTrINRqf
KgqdlBN3FkwckYukmSxPpxgwW7yTm7pzHsmq+7e7kx+CfQZ/nl8pDkQieX70
l4wk4AWFrUC8TQTq+lW42XJVEhzcSJL8GhPQhk6TeMdzKQjuSbJev5yBjNPc
DFtWpAHcGf8jGc9FXIIO4l8FZcGjTaVyc7Ro7+9v3tZqV4ScjPr2a1gnmpAq
GDdyVAKxU9b3OtS6iZ7m+2WOR0m3utH+PqYs64y98+P6IpfSz05E+ntwt/ec
KuRIfWWvjKgkehqlESb7azcLiJ5Gefvpzk5WPNHTnFSZOCT76TzR0+T7Ck0+
BF2ip3mTN9vg84aB6Gl2S6g93ym9xXBPU5mkdbB1IBTDPU39n9S8400cGO5p
wpw7gxtaCgm4p6m7wZCxlUpFwD0NPv9wT4OP39q2ZLNGzqH1bxnlTKpGBArM
h++c6jpSWTbPcs1oJsD4djfJyX1w0TwmfrmVHMO9jb/pEbKFO5oY7m0Wrv1c
YCZ3x3Bvw2YVL8LYnIjh3sbZKsXkkUU5ptOUyEAXzgZTDld/Li21Y07GfXPH
/uMAm39jf2YOj2FFX6aMqM5yg8O5Vl1T5T+YpumpP7LtByD3v3SeMiEyJH42
Zd+EJD+wNPfzGKqwodz2vh5SCwHgEGUM4b8iglpMvkSnJQiCpbP1xHa6EqoZ
oxV/+kYIOAeV+S6d0kUPIzI+g7YoxJ6U2FV1PYUiSvZpGmsoQaO8a8H05y4k
7xF1QaJfCXTz3Y9CRTdatlnamTuvDEs8MtFrqV2okdKFoDCqCn9z1zJdRO4h
ag762tJANegTJnAFmlxDhWJSRlss6rCR/ML6PzN/ZKCUbmNSqQ714RcFy98d
RQPt5J/PWWrArxq5YwbPD6D89YLmrEUNqA5wcNmx+4pdEo/iaU/ShICIb3JS
LzKw2zajt15JaMEbQzXNqEUFLDPC+NtiixYYcj2v+5HdQigaKEtds9MGTeea
0lQTRcKm+BXr0Y3/rUe4bzLlXDn5PnpWu2/E7fLaqSUkeEo4cys/lVCdHNws
v7WFWC9W+jomzhCiecOnvR6RwsKp0UvFRoIY7qECJC7cGPayxHAP1fFk8sA6
9SUM91C/2ZMbS47nYmIcWf4kR1mByt+vd5/WM+xyXtPZigfsoCe8aT0X3I8N
aweFGitwwcQ3j7AUmVksqf7aR9ssHggKaTkoub6JQTUh2ihWCQpO+Ps1Xe5G
n6kOZpTzKMPxCVWDaZduJKclI9fWqAxq4jFG3AKdKCnBxfpTpxqU9UuVpZ2N
RNhA24M2B3VgrGuZMxs4gwJFunvOk2hAoPVYLXWBClowyBWlvqcB2kOvuTne
7GDDTy92v9bUhKyE8emF+ecYSK7Jm33WBOxW5HheuAsWfjPN69fFvf34Z1dL
fcEtgru5Q2YGnTassB/n484IJ5D+sDP+/UAbpv6KFXsmjWnjHgy//rgHw8e4
B/NXNacWmWYm4B4smt+eRKXlLgH3YFrUixRR438IuAcbiy/KHvWUxHAPlmB8
RWuF3g7DPVhac2OQyHw4hnuwXKG5ac7lQgz3YC7xpsInmpow3IMFFl/vUR0e
wPoHrasHyrjg5DiFov/JOYzrhJNGA/UB8GKNWIwQ2MHy2mNLrjvxAavYINXM
ABNysfT5hL4dBDGfhSbqxwKoeKx9GBMShAsV943L38qhhWUND73zQiD78rwl
oyOGnkWW5FmWC8NHxpctJzxN0PWQBwfLhkVg7E5OCenBk4iWLCP2PI8YmFN/
u3i+wIXo06JU/IelPC8QfVrVFmNIp8Nlok8TkH/xjqQjmujT3pZee3bhdCrR
pykkZrY/+3OT6NMeClaJbBkVEH1aK+dH2/CmYqJPkzxKSz4i+5joz1QV7vI9
DW8h+rPWoZkbLtntRH/GnRohtmXSRfRnDddUL1vldBP9mVi5BiYs3k30Z7x0
napVQR1Ef1b24F8urWgL0Z9xWlgeMDF8SvRnl38Fctz7XEr0Z/YkWw3W924S
/ZmhXYjbCf9Qoj9z4G0x/XLCjujPYuX9/jHlSRP9mc+/2qSVq0sY7s/ybl4W
KZ5/hOH+TKQ6rSzNxQLD/dlbie+90WLfCLg/o2JRVip75kLA/Rn99sLarmaD
Nu7PiPv9//Nn+LghN4an2GoBgfiXA9oENwLu0US7yElS3r0h4B5N+quAeGQe
M4Z7NANuxzHqjsMY7tHOhUQvqTV7Y7hH80jSL9NZuo7hHm2rl5VAvlSJWfef
fte1yAZp08Hn6sV7MNNOWp1UN06wny4eLTg/gTVUkiGxT9wQ+fXDaA//ClYX
kizNpMQLanOcXzYoKFHIP4l+3fv8EMYdKNcJnOhTA03E/UQB6G66nz4mII48
Vy1j/3QKwiEm3owjfKooTSnh1QaNMOgut5LNxeuhDJWLYYpIBAKpU9e5Plmg
xGd1PKqXRYFy0lrjo74D0n7CtytUIwYJdizczJPn0Iz8p/5Pi+LwRON2zV2a
QMRfFTFtrCIBQr8ceFpehSON5a9OC56SoEU4+GdQIAEZ1t14dapUCgYfUf09
RZ6BWFa8wmompeEO5ezxIwa5SKSIQVSBSRZiHk5bB1wuQjOlVh6MDYqQxPrZ
QY61EyUkBa/2WinBOut/l42Fu4l+byKvYuR4fjfq86au1kpQBh7XTLsx9i5U
1GTUgzmqQmt3FY+pdRXR76X7/I0YySok+r3+E0d/fHdIJPq916eSciZ0vYh+
rzEhyeFqjR7R71ktXDVNDd5P9HuauY7zAoofMNzviX2a1Lv6XySG+70prU3T
0kv8GO73Ho9fOxvfW0rA/V7YTlRDRhsLAfd7+PzD/R4+Hlq46q2u+RMdOO5C
XigJBHO2ozTv7qyhmH9vqx7K1xMu1aW6KtPvg9d8he5ni0kw3Pdhhk6Nd7TV
MNz3kf0ccHw27oLhvu/tv/11Jn7xGO776EVfWx12L8U0nQ4LBduyAS9H8GWG
2jZs/+snl661cUDnkGtxyu1P2BFdmY1/wA19CxzT3Ra/Mffvq4ozdw5AmwnT
MQEgRfQTJ5+fJ+UHjXsP/pzTZ0Wxfk6qQpgAMEr//lrwQBglnKOT5QoUhLoC
y09KPYqomXUyN79BCGjVZqO3HukgBm4FvkVxUTgr3/frcJgdOkTxybxPTgms
j+acuNbWhUKGZT0/de3tfww7a0P39jsP/81x9Tsqg1dXlq9ldRf6N/Fgbqh/
b3/rf/qFLO19VC9+92qkhxpUkP6z6G26jugVRk5H0ajD2OIE5/sfAUjoYlIS
VbE6TBAYqAgd5sic9cPSCUMN4NeKL7nDLYA+olg+hVkNcGZ+mHvgyRR2sLQ2
Kz1CEwyvs8eovc7CdvqFTxsIaMGrelGVH5VqWC7luWu3n2nBGerenQbpbgJH
Oov1R3NtuEw5/PpRsDZBcnzH/dzi//Y7uKecYN2yruT9qH1MuHM6of4PguHm
q/FJsYR/Z6wrspy3EI90rrnofxOExhXGiAJnUvClUruF7ePHcH+ZC8V5sZbm
GO4vqVbXxcgnL2K4vww+/9XvtWg2JvPxt3u9CCtE22mnZ2Y+xfwhKIwjjh0e
vjTviN56i8U3O9EkU3PBqH1HKcvsDCbDNxpr5scDGleK7AhVG9gPJo7c3lAl
qCWsUj317EZiga9SbfcrA/1h/4TIgG70Y1zUqLRKGfz0umwqrTqRZu6GYO1z
NZCQLxLufx+FKr5ceGlkpQ7WoictunJd0DH3lr+i6+ow3Huh+VGDOvLIOqu9
kq0BJmoptTe0SBHTjp2Yu4Im+JO8PLKz24J9Lxd/zPdBE7yUrji7hp3HphhG
FM57aYHG/AlV5SBSzGs4FMNItcGj1750+20cIai4g+X9XW24ekRRODxkVhv3
p/j1n+b6xxH1cBYdTSnpy395iDDTQjuZ57WKjv4y8Ex89ojw9o2dltKvHXQg
IeDFMf1NAm910nagKjnYcyZrKeQoYL9FFE2vqNPAXOnqvlIBJwz3q1l5p9d5
naMx3K96309UKvpzD2OujHfWeKIEN7cP/blU3I349D6b5poow5uHbY5rv7vQ
7BHFmOtranCgzt4N8w1GwxthC+HX1cEmSq3bm9MKGdV4Ccgoa0CFVIHLYpoo
Muo3G3MZ0ID3wo1mhd5zmHcJR4aslyYcTEmX/71ThHW11s1iDFpAsehOzuSr
h5Ww3Jteuq8FNynLhuUthgk7dLOz2drasLtUn9r025yQZEyaEPP5f/OzRD0v
978fn9DJjdpXrmlPtK3ro+sf+f1GNdJetn1/LxKuM7JFuSn8Re+eM3EfeDBM
kCyWbSB/QwL3iuTPP/PhwEZZd2KzX1JCO827hbwrRhjud2/3DF0+zuqP4X7X
MpB8uOxwJqZle99MbJAFDD4mW0zeqsHU33R1955Tgn4KD/Iq427UZCoS27Cj
BLQlf8bep3SjqKXe2ZO66rB/dsj50u2ziHSuxiF/Sh1WY6httJgBuaqSeryO
0YCPV37HfT5NgyLTRGey+TXBo5zHMmBfL6ZSnlTW+EITfrcH2hyMv4hV7Hg0
OdlqAZgKj9rPMmOXpuoybi5qwdyd5IHtq1kEB4Hsexmp2sCw0n73ntu2dncH
ScdC93+o0HvZzhKOExrPXlMgebeOrsOn7wbK7QRqSh+pd3f3wdPvitr/bKix
MOeOVspQCuhUjCxx9MawtmYvBveztKC5uc8jwf4cNrs9FHD5kxLMyjtnSJR1
I68/WWLXGtQhLHHFQjvAGFkHqnWGndaAtfAWm6kBTuRW2ei4s6EBBRVLVJtq
o9j7UvM7K5maMGqY79J3LhVTn7j+3kxJC1LXzpaKM0thaX+ltfT6tEBYInj/
wsNnBFkO1Mnupg0cirqup8+IE7DwC4V+FZOo+A3r+pGlFW39NEom190lFMoj
8U5ONJPg/jT7Q++Nfyg+7HxA2cAPgqneor7mBink5rjGaUwKY5qdasaS5NSw
Lpma87v9BJZt6ebVm6YES5u/y5njulHGbf9bm8LK8HRzac7AshvlTr259YhO
AxwXtiKyvygiv43XjLyPNMBN2txObXkTy/O+fk5JTxNuO5r0UU3UYdkVHbUR
s5rQ+iswdr7eHuPlO1LqF64Fh0XrHWjHlglOfTA3y6YNtq8Z1PxaLhLSJP9E
MtVpg01E1Pd9Hf3auO/G5zfuu4nnn//z3U2mku5X9GgIuO++xrx8io25gID7
bo+hbPMO298E3HeHPphUbUs7hOG++3jrtU/0j2ww3Hfzk6wW3XG5iuG+uzlV
IVZLrxDDfffDdmX7/X3PMdx3B6sTckWVBzAhqrCEtze5wE2/kb276Cf2+K7M
KOsaD/AbLZwIP7uNMUb8F21lygeHc09xNDMzoWP7yA0cPxyE8IGqbDJrAUQ9
N/qAjEsQBJ6Fb9iIyqEVJlERDUchqM+RMznyioBCbpXnrxQIA2mNmcCLNWPU
0vUXhb8Wgdw2J+4rjdZo3WDz1y9mMVg/leLncMKF6M2tBsZJfyz6EL35Et3I
IR/Sy0Rv7jBpXHgxJprozemz2D3tt1KI3pzH5FHX++qbRG9OgXSqXq3mE715
0tr2QY7IYqI3v1ewuP3f90dET/7mY7S3rnsL0ZMzrvuFioW3Ez15We7Ltpda
XURP7rmkwaF6s5voyUf97n5WUuomenIpF//8gYwOoic/RP148IRZC9GTv3bw
Mjqf+5ToyVXOnHvlal9G9OTxE/zMoua3iJ780LPkGNX4MKInZ9v5eY/jzSmi
J5fv+KYpUyFL9OSfNcTNX3CsYLgnF7KKfOjRWIXhnvzJ3Rlh2/fHMdyTb6eb
/Ylp/UHAPbna52Hfm0fOEXBPHlJ8PHeSpEUb9+T4/MY9OT7W/jYdo1bzCx1M
uSC0lniGgPvyT64kF+rb+gi4L/fON7Pd38mI4b7cKuUZ90ScLob78j/Haqin
j3lhuC9vNW6zPaJ4HcN9uc53y0OhzY8xy6KGT/8+s4F/VFil9dluTIRyX4KM
BSecehg+GDT0FaOdOsQh2MUNzOaq8Uy3lzHTHps35wV4YYdxROBwDAWar7/2
iOo6PyQcvfCdop4Dvb0+qKocIQAB3NMUgg/E0FsyD7u654KwUt1j3/5ABWWa
BcT+2hWCtPNJP03E9dAJ40tXB1VEQJfnbMfZaxaokYxSi+GCKFhPLouKdtsj
ic2Ys6VlYkDDJt4THHMOoUcpJ298E4eCxHNCWi8CEK8mtZmylASQfyaNlD4V
jpYuhrPFOkuC41e7R9hQPPL1Db8jfkcKjhTRWof3paO1Et9bUiPSsF+I3O/3
vxxU4fxNeJRCFj5aW3gaGhWh0dGn79drFYHtgSPlwe0O9Llheh+thRK42Z8Z
CuHqJnr86NtBS+F3u1HJS3JMNloZrMZTpY5LdaEloRjpy3aqwD/VJcpRVEX0
+C5Fxfcb9t0levwLEW+4Sk2SiB7f4sX64mqCN9Hjh+s5136g0Cd6/Kaj/0RG
Z1iIHl/Lh2z+xMoAhnv8pxWn7AlmMRju8YNlxT5R3RHEcI9vduzVhWLThwTc
468Vk6j2FnAScI+Pzz/c4+NjG43xj323fqD8cFs69ocahIvh2uFRFmvoe4PO
0Zbgp4RDRx643X6zi14NfseCYB+Ge32zvNOHO6tVMNzrB0jpRR0fd8Zwr/+R
fFfv4+k4DPf6B7zXolSulGCqioXSj/TZ4E2qrfA0dxs2R1/xUu4xB5z6PrDJ
0z+C3Qq0fLcuww3FB3x7fvQsYv+U2wew5ANw9+APb9cPJOhq3ots2QU+eBlz
TKz6AwsKMZT6Va0sADKpNr7VR4TRfJAQ2ZfzgmDgHbdK666IOuRen7hRKQRS
GUqYq60OwtwiCF18ojAXdu/xZ1o7FKZ85DStlBK8cnTwnnzShQrpKc4rtCmB
u0E8xc/ybpRw7Htxm50yNA/xIP698xDfMXOdQ69VgVIkf+Zk+H10vcrT1cdN
DYLDPn9zP5qOdOsez3aSq4MrQer085eBiIkj/t63AnXQnBAN2eywQIzP1XeM
D2vAyyu/5y5aCaKV6fXXVyY19s7vTifpzs9gS+6mw5dCNaHp2syHRz25mHxq
DxZ7QAvi21POnpDTwu70Brn+qdGCb70M9WUnXxH6Lxg0dptow9339Jv5z3QI
ug3oQuXc//aT+PMR3GWXQ/9p92tf71nh+uD+B704weRsZRxFEHxzRMCEYwtR
zo2lDJaPE4YnrN+qE0ihTuXRMM/8AQx/nuK4jv2TL0+OYfjzFIspPJfnvgRi
+PMU8CT6bSZ/Flb1jG/yBjMrfH+5sJv86gnmwzIQZxrADhe4/arc6N5iTrtW
5lIrnCCRT7hUbziDXTXbPW3swAP5DeNZSiwbmDaKKqYJVoLcmekvzK7dyLTi
bnI1vTIYOChfywjpRh3yQsM5D5RhfOT9gfILnYhFuJ2qsE4N1gxPkMtci0YT
zvpGqebqQFM5F2We4oq0qF6wki+pw0D7eZMTnproEHprMHdDA6wuMGoMvidD
0kVvhmqkNSHBWCPa8EUb1ni+ZZ78jSb00XAJlXB5Y2x9YWylZ7VAXyXqWEYk
BXYhJ4k1c1sLKiQ1U5kckwnyMZtBrXnaUGWat0ZfOq+NP0+CX393l1ORbDSz
6JW//PscYWECjfRfa3OBVRQRl9pgr1hBoCyZ++hWtIOMGOJ3LyqvE36HkHVO
MZDDaKxt2343eazuPa1yIQsNDL7+8jE9ywHDn0e5oemR2XIpCsOfR8ltFLsc
IX4PU/lm75ReqQRJjtnbXPe60d+bI59S9JUhXsPnq+tuF+J9Rc04+EcN6mlJ
tr+4XkLtOZepHJLVwWX8sJSvmTWithuQEpbTgMxJkUXfQ+LIPbAtqeqtBnBO
Skn4dc5j4F7Zz35WE2aMDK/1HCvGNq6c6g2j1oLZjLyTVx0NsPKh6nrDwr37
ZRpHY5LGKKF+jsckUU0bVr99qRpbP0EoEj18/dXH/83P+a8DxV7PR4j3x2z7
2l9rB38jMs+qrTYvf0LdZbINrm+baP+pFCaJgEGCfnoQVX4pCfh7XgqXG2TD
Hn8JOkqZRQnWgifyHy4aYPjzOC+vnc/sUvfD8Odx4g3zmKOdb2DNGu97SVpY
YH10cN+X2Wos5Z/iAI2rEjy/ZtjhpdONJqP+Ru3/qwR3NAvD5tO7UX1woe9t
gjoMxQRJbT45h34nVQaHfVGHqf84w0oEdJDQ+LmLbeEa0Ptoi+fs/+vivsOx
jNoAgBsRQlaFhhHJynjN933OIEUkm4hkhkQlhRAihEJKpYiQXSQZGWW8QgoN
0UB2siI7n++P13dd35/nr+d6zrnv+5z7uZ7fCdqEkhXv3BwQIOOQHcfV5vyb
IYvr7qHUUjLOKVt6nuLvA7+Wb05JNqVg/otyrZ73eeGljPqTv0YpOJ0kFFrO
cx/wr7ZsvBJBYF9PaZalZAagu9luX7DYL7Tzi5/VO4oB6GkPfFwcMofi3Ltj
TcVfAbHp574u/nTYvt7/g1wAMzSUAZHnjZnW4t1/TOIiASNOHZiN0GDDVyYY
MLPUSbhJKe9s2wcSdujXeXFmrb5ZxSeg08Vq+F6HddrxrYcR347k9+cs1HET
8Pe8USKAQkxkN+vNrPULPxSMLAu+wvSTI93dN8i4vL1uy/GkWOh2X7k4Zh8F
c1eQ0G9pORhXSeG6V0/Bbjsng53YX4LhGS9J5hMELr1tyrPzgCzoNd60p4i3
F3H2HPNy6xknIkgqWvn506gbXv9RqRcHooUjdAK0l9Fmk0xDu8RB4CKvequj
nQF/GDvrtTtKFHLeeMp9p3sjNlc+FuoRawLHgtsusl4j4SYLicCdQVT0ok0n
wUhICWcYKtibHaOi8CtNT6KY1bE78+aSFyQlJP+QJMiTpY73ijrnDmgvwzJu
Rv4gRMY+R6f1zuqUQXc3m+mTvWRcst2K2rPRDh75MhL5xI+CN4+ahN5WmwMO
MQbVBBeBfyyFWJmp+QEd1j2Dq0/X3o/Vp/Nw8EeC5rVo8ewxL2Cu/rofBdGP
c1w+vhWYMHzRfBE+gzwDwcJplA4umLNxN7P/Q+ljkowbrvwBdzhnTapeMuLU
QIvAby4y8LIRm7VGJglftFm2Zn6wdn7Ofqi5WVwdKzwKnfTNl0LJLx+PHKpX
x1MxUR+WN0zB4YEe/X5rMtb18f9qUZUDrf+mX5//R8bWRo79mgFH4JNj7+xn
blOwRpbPpCtHH5DJCuV1kyXwfl56na4VW9DeXffQspXAT7xUDfi6nxEqhuJP
eRbG0ffzF+Ulk10BnWHfz8uHF9DGN5ba+NZ7EOjKnP7emh6/HPzoGz7GDaUn
MgNfTZKwscHZ6bx7VJQsqxJd4K2Oz7xTCLfczYU++QVMB3KRMfk4j8ivhPfw
6bCp45kCMk5wVb6kcucyhCRLR0E9CvYvbczUNROEwdI/uRN7KVjlxbH94guP
QPRLlfcOgQTW48sPFKvhAMbpQoyZ30YQu9TK1vNQC0hl29zcPvoXhb/58pRX
tQJYNx3YmqRAh2udrVoMxBnhfPU+fkN6Jhzj8U1XrUcNmj08ejq4mYRLDEbZ
7+as9cunTg0d11+L/x9Sdjv6d6LyJB6P/lF1LKOL/nGK9MLDQ4KWOWFkvG9T
Ap2t8C3YwnfZl1Wcgj21HHznk5Vg4n7L8gMvKVgsVtFcL6UWWBd9mxo0I3CJ
XMnbC59UgP5MmL1zyw806co+PELuIdgDbxUgtmnE0nZHulAvEnz666zUX7CE
Yv+oyZlm9oFkFqoCcwQDLhURf/V4uzBM6Mm+HhlEwq1zkYnj56jIrr62V3tZ
Dd+Qi5VMF1ZFeRN0Cv8eqOMW89uvRWvp0LTl8AUBFTLeI3+2pqu9CvKNXvdU
+UzGi68ySi7oO8OnRiQD6bMUzKp+5Kpbzipw5T3tOsxM4Hx2ki1cDgEvG24U
9GQSOMBp3ikoqZc40Xo/b8JgCC2whBdoNMiBarPtp0ZKZ5GrtquGY8dTMOpT
6NhbSsJRLqjD+TEV3RsMMNE+S8abJ4cEn/16CBOYeDbQ81DwFn2nrJUuDfjI
IIHzQTYFqzlRo9kW2oGWbGFIlgaB7zAs6CSb6QG7OMcbblu7EQMY/8CXW0Xw
8ZpecaydRGdSbH7niPiBU4/E2IsCFpEGU1KIjMAXcHvrkXA7RiVcK/z7MDmc
ihxHi5QO7yZj9PZTSnVZA7QfmXLteE3GP6nK70qHz0EfzYYvoscpeJcehewg
wAG9hbIq0QwFv/iW+ORD+k2QruGA0uLX8oHd5o2Z9Byh5ZdmaX1qDC20Rfl7
J1uAW8spFfrb55Fvk8nxCr96UENd9Rb5vrY+La4ybplU9G/oxXGOe2S8zHaQ
8/aGa5BZbGycW42Clw4oe1zxlYDRqrucx1vXnq/RW5Pz9xk4r8pmJ+5GYA3K
bgpbpii4n9shqKDRh8DRo8orosvEhpFPXwSN/qDJpoB9N04mAq3dCycib5Lw
wh32gYQoKgp6s7NsUIeMSS63/aoKimHdqLT33V9kXF3RDikjlnD0xMM6UigF
/5R8ucD8dxLYbFTcEidA4Ijwvz2azOfAB72XO4UqCHyrxjE2TqCJoHlOWj2j
eU7amOY5eZ4yD39qYAI0zzlxdJN+A8sDQPOcYwP8XjoHJgDNczpNK46m5EpA
muc85W6nd5zxKKR5zmA3TZ6SjABI85xOE++lLb+nQJrn7NypqJFsUgFpnpO+
NeHdl/52qPuQc0Yvmh9r9jlrceuOQF+dBKlXY4LYryX79CX2FahzPHlaVXMn
Tr58UuPlU06k9bl1ZbxRCF/JYE+6LyWMyGedtw7yiODy0e6s72370N8HgsEk
K1Fcksd8xigEoG7h3JQDSbux/7gBy7ZKXdTpLvrejSqGn40LabdEmCOPURlR
efY9uC4t/oaanMO6L20e29g6WOSx7ku/Fq0mFX7wWfelsoYCodOOV9Z9qQwX
wwGiOXrdly5+39klEH9r3ZcmKI0WLzQnr/vS21JcEnEOGeu+9ANhnZhWl7/u
R9EeuDHCsmbdj57qKnPzPVe77kdVS7eHhZEa1v2oxoMWtBJPXfej4hL13ozq
1HU/ejVas7j8Yd26H3U6YlVi51iz7kcrOFiHb9Q+X/ej+q46YbrJWet+tNNE
tXbo8e11P7oqczqwjS9g3Y9Wr+yYq7xhve5HQ+/l5d2qlFv3o1P2fe4Xxmcg
zY8u2MkrlhUUQpoftVdwDLDeYwZpfvRzjcTVqfpRQPOjFUZNgl6jboDmRw99
NDqcwvSaoPlRWnzT/ChtHHiNtzzoxG+k9W++NqPDFtA8qXnZTaMUizeA5kn3
Nvo8/HiPA9I8aWI0iw3zhAakedJvMLdI8cEpSPOkNb+Zd+vk3IA0T7rzi0zs
vb0F0HDT8PfEDj7cFMPquZeVCmMz/XJXDm7D49yMQNzyByRdqghOfimA60WU
t5ta/YHbPKt3btu2A78LCDZ20WJC4omaO0bDduGgyvzmZ+e3okPL6jz+l4Rx
C4X/NPvZPYguarbuTokIFmnkMq33UkaJ31z6hhZFsVUU+9+Euf3o+Qffy+IK
YjjbVbdtxs0ItWfLNs+7iuODuSnvV8Nt0MOk0qSRR3vwyc0i+snmLsj91KDg
mR4JfFOo29Ml0QsJrjZvkNwjiXv2bKdz3n0ZGagaeLy3kcJVfDV1NU/CUai+
91WOO9I4mUm9qCU/DrkEndvt0iGDLWp6ujZ23kXjmkaP9tHvw4SqYNtRhTRk
NuMU5l6oiKkcrwNWp+rQ1ba7zDlHSDh+QmVwnIe67m/ZDKxEh9OoKGE4JPRx
kBL2kLIu/qzcgATNU49vPaqCX4/5eso2Pl33t1+srSaqlVPX/W3lgM5Z+7pr
6/6Wc2Or+ll5j3V/+4Ih9veZkoPr/lZL+w6LWwbvur/9dHjvRqL/A6T5W6+X
tdHKD8Igzd9WnFXMODMuCmn+tnMhT6y1qwDQ/G2w1b6FkUBBQPO3tPij+Vva
+N53Dg6+A8Povuuzt1PtKoBFWYlsLf0XPeO9JSSrUgy0FP48U8paRX+uOLpK
yK0Cms+ttOhVJs8qQZrPTftaRR9obw9pPveV0UGu4U9hkOZzDbsWn1RsyoRK
Sa0KOoAPW3R0nvrT+gqa54v9XH20Fbd5/V4Mcu+E1RwDZG8xAXyC93BmkM0E
bOyWFBsL3o6l0i/nOtynRy/8zmzk7t+JA32Xharu8qDZZ7GNC3LCOP7WUaFT
vLvRrn/5p6sdRXCtxNThNGVFRK18VRiTI4ojT8RvfCingcw3Zb0t5BfHgkBW
orndEu05vGSXs5eEt54q3Tqa34CKJCZPfqsm4VDdHb+91vqbCxedxihHlTBd
SP9lvaYGVBCa5t72RgX/sj+j6F+ejpZnDD/326ti4/G+nH+349D3+bu5JxnU
8KSKOXuPrDe66sz01PSBGma1qh1X0DVGvznHGBuwOk6Pl3CwXhJBDCqFYmI/
1LF4mW4Ao9EA/Npwx3vMZ62fqBfV/nLyPjz0S1BeTICCBf/4eizuAHCX9L8j
959SsJzzWMfep2+B7A+7MXRobb9vdVW+92o/aN1z4o/x8P/6Y5qHftjDNveK
t5lQSIp+9hdMoTemj5xKPwaB4hDQLTa5iG4a9Q3fkf0G+j/5eYdJMWChzX9g
5LggpPlp95WB1MoGfUjz02GywawuJ85Dmp9+NFdgWZ18G05LKCUHM/PizI9O
VwJci6H7JfroIdctuKShKZJ66y1sSXnvtTSyDW9sKd91d+knfDwc10g1FcQj
DsvzwXVzcNBcLTf7PAkLKNvv3XaCio7XR1+zYVPCT76oPf8VQEVFlg938GYr
4V46stxZ/3oUeDLLb2uxKi73ye2ZmbiCLmUocModUcNPrp4afszihIosKMJe
E2r47AVh+Tp9CmK5GazvFKeOk8bpL1KzNiDyzFVZSykyZq5+kBKQWwvT37BH
+zSR8fCjQ1ErvJ5Qdu87poNOFMwiePINq9JGOLnI/Q8urfUT/7ph+3wMiPnD
m61+j8DPuTazHZCaJGh+nDb/WSxRJTYvBlBXvsLrh43C4H7vFLfU4gziDyt1
80jIAqLxintW/f+hb/leWXrkv6DrR3XW3QVGHGnVGqSfLgf59849LlxlwXUF
I/d2NNlAmj8/6Pa5qH5jCKT58990Ovwi9WlQh+6QLcgn4cI0/ZCqVCoarjIX
ZtZSwmpXi/QcmNf6W46Zdu8JVXx0MDdAsM8HkUfneN9GrNWjDtlugSlzNJR/
VSFZRh1bVLmzSa9KoPMNl/rMW9Tx47odLw0Yx6FUw5JnpCMZp23du+h0IxNy
f80v385Mwca7R1dyl3WglKr6oz8PKDhYDpb0uX0FW6yUA+iV1/rbcmezQUML
sO+mA5/nx//F5/VnntL5Yv/7fnP2xG0u1fEJxChaPtHVeQboyC0VTVctoKhq
7WfSbh3ANPxewWgCPd7SxHqoh4sP3tEkKVSGMOOygO0nR+W1Ic3fd2VEySy1
noE0f0+nKvSTPBsP6XKGrk4858HXj7512xRXCFX4Rjqz7UjY9BU/yCCoaObB
QHDlHAk7SJcL6iVQkWl5lDKgqGGtBEv/0gOuyLlbNvRXlxo+F4rLcgo0EL3i
jksgYC1/hQoUY1PZUV6o0a+obWSsE22m9vZ9C5xu9Ly6pYSMe0N4fXS2+8EZ
fvtYYEzBMjHHOdeKPVxm1je+PUzBozJ5XG55ycDbY0h9KYzAqZq/9npMbwDR
xbEOTe2jaOEUW+MBvsPgXMQF++vWc+jlZnKVvEINUBz+IvzclQ4L5kfXpSQx
QXLcgrs0ZMLcTPKAMZwCR18puN7bx4bD7kRdtr/lDHcZJJ4JaCfhY7/euwyt
1bf3fTyHvxaq4e15wdzyk4fRjKfRp9+m6vhSRJFvZLEgis0YdJ6aUsel9xXi
Ule+wetU5UsGMWTcHS/SEpoeB0MWwzNkZCh4X4f+rZxSecgjVLuoVUvBM4cC
LjqGVoEDjtePBdoQ+BND491CG3lQRHxxMW7sQfbZfJFiJ0cJSebW722h0+hH
IXHvMUMs2PXpMqOFyDJaLj4z8PbaALiw5xghXMOAbSTH4c8hETj/x332CHUj
1jgksblw2RjevhsekB1OwumcDWmL/lTUNEa6ubJDCQ8J3dTMs13rnzp0Xi4y
qmO+TexFWYNKaPPMoFBMhjqemfnIpRq6AhsdXnruAWT8I3Tj6a74cmjelB3X
/Z2MC8SdApLV7aGzKnHpiA8Fv+e5QDkouAD6xz9lD3EQuCqPl86vwR9k+GB+
nwICP5Ws32Zr0UnQ7megxfPTB4eiQs70I53A7Bx2b14w+OL9SqzdDNpeIEL4
/k0D8ZrGto5DK0iuPVfvcd40CPEqVPXOYsSCxpEpGs7SMN591ur3IxK2Z2h/
Q0miIocVE51roupYA/NEjD+URnmcdhqTr9XxNef9ncerpmD7AdnfFlZknP3k
zbdm3TzobTp3OXGZjEMTrxdd0TGE8pXm+ikJFPzvmaZd37WfIHJbyoE+KQIv
LuTMytbageOHBsRWmgk8PIsVhuxLCJ9Z04Fjj8eRyGiB3nHzk+AmU1ey5Z4F
ZOhQN9557h2ItpXS26lLj2cr5gLyNbghZIsPOD1OwpQvHo037lNRYPBInKSX
OlZNKyS7NnGh/hYVXXFOMrZo4ZHms22D93RSGftzyXgp0ma8tCMIWsTlmpXp
UHAk/d6nQaY7IEOM27LGDwoWFYqUqmvJACPSRgxfLxF4trp8+shzLpBwyEBt
ImoELT8Ov+wnqAkqj5sdma39iwQ+WLtWZpcBtxrXyqFddJhyoZqx144B9on9
WmL+vQHfvn03GmxSgy4V+91l35Awi6LZtv9+vzlbvev3F111HBOrVF/FLIQa
fzfXXxtWx026F4mgwV6oon1yfucV8lp+8hdUuN+GA+fa3LJE185fnEdl/QRV
IH9GT/pk2Vr92xdf/NakHpSJzO+2NSGwJbR4nBCkDiapIsOZyj/Q6YT4D6Ke
3US+oewhx94pdG3w+8dZy3Dgmnd8ojJiCUXEXP0+WdsL8v6Ndhp7M2Dbq7ai
utuEIJy3TZAMJOGRvM9Ktp5U1LlFc7xkQQ3bN9te3TuqiqL2F6v4JqljHYZq
m1eX6BFdXmprNYmM1QoEFrjla+C/Q92cOR/IOH6rucLmzpPwzZMw3ORBwUmm
AntMBOjh6PkZk5sbCFzkqmX9+10oEFDJ6Tmavpa/Iru2zg/8JNK8WnrV/g2i
C0s6TpzcMsB4E++e2vhZJLSF6Q5KfQJWbt53iCkh4UvemxQDM6ko9GDTdLkH
GXfo5B3ZNZ4K8x0cZ1M2U/Dr3YKWQ4L7oVjh9gXtxxTsktql5JrwAaTeby4W
RgTeOfRJfMHzCNjgRLcl93IXuj+k2McoVUY8H/i1M/LeJFKpM7/RunAR/Du6
gxplsYgmHSzNBLs/g2wF9asc9EpYjvdj2ZZrVHSOcI+eFibjrNO5fumfqPDw
IciqXUPG30Je22TKnodxD/mbXx1bO18pJg8E22yGf4PkskanKLiff9e3u/63
AH1hwFnBWAIXZFSX2gouEleF2q9nCIwh7RW6D/TmZmBvUeIFidk55OT3jn+/
YR3o6Bs9/7abhJOpZ6aPPl7bf7U3/AtKJON7jXTPpXOioFAI7HmqTMGzbH4j
UFkSctzNMLzbQsHT/Tbz2lXPQVum2M0HJwkcmOZu5tsnBk7fSrVpm+1F3XtC
P9oemScyKjzOo71/EPHt3Jxv6S0wTn7iLBlHwnWbXUp6Iqjo+vbPXDEHydg9
qzWqqeY5LND14eMYIePXyecHSK+OQcbq6eftwRTc+Dc1LMJqGnx3KVulbCOw
5yVt2dy3XoB2XwutfikNZ83yvf2JHAP+XNdGHGDT7hovrS0zyKdvorQw6SF4
zHXf/uPc2vpKxku8jTWGSkFOorM3KFjv8nxiQt8g2P+3I7tdnMAk8sUyg14n
sIiKDcYZx9Gi1YbmCwYOwAG7XKofIeHWgqfKCylUFKlvqDa3n4ItH1ko7rYX
hkyGvm2JXWvrsRjzbGg6Gzxiu+rccoHAvk79X804t4CtCQVpwcPDaDjEXIf+
IwFipgTcwupIeLvql8X/+pptchf0B3dScC6Z78f4CXW4w2XC9+BzCj5Ryy85
L/MGeNHJRhgcIbCyse8fsToElDwt/0iwfEeKSuXnlk52EBOz1oH5N6ZQ/6lU
JsPuK+A963n9uHdkfGho5CcLcQounZLazeJGwTfNnohl/GaE46qMkiOra/vf
7lwv/ZUI0MH3Q+tQCoH3ch2zELcfIcSqpA83Ww0ik8I238xGcSDadM5uoJCE
lww+SFukU9EPIdbOb2wUfJfptPyb7gNw73mp1gdpFLyp4rvQgkInOHaJToCb
TGCtw1f+5nwxBnPXtpu060yirn9ZDdMi58Eu1s/a+yrImN/YONLq7wVYa12Z
v2pOwbvC6os4lHng4n4YgH9T8A0RZdZnT+6CihtFH9mi1vrF79842aPpAIub
woLqhV+I7UmqTZClEZjnf3VO/DMJczDPiXzNoiIj+PP1uDwFs9lMnDFkl4Vc
1sXiE1QK3vE2RaytvgxEhVnOxdgTeHClK1hCSgpwuYKf3La9iDvDMj6MfpoY
OpGcHfFpGsmKvGPdkRcPQti4TWZ+knHIlpRrzu22UPlS4h2uAAou+mU2kO47
C/qkGz/E8RCYuPPG4nrfRfDr7qbi8GcEfjXvITW80k7ImIwKT/IOoOS+cIGQ
bAHwTs2td0pubX5eHSM1tlgDOf0dyb+C1vIpuXh0ix8b4FqdeGstN4rSx8t1
dJIOAs2w0x4f35JwRD30/+//yauatdUeRwnsdHkjQ9VZJWDG5T0er9CDlK6f
ZloQ+0kMFw4EAlYCMy87PjlhGAxsLbz9XbIJrPtskXdF/AexS/L0xczUIbR/
krU3e0YBdNo0OClXkPB1vc4yxbX5G6q8bSivReDL8R62m67pgKrKRlap/G5U
86n5+7ek14R2uw6H1C0C75IDeoXXZwiGj+fEeCvHkNkfkQtdO61AQR7fRe8e
Etai+ytlk7EW340T+/LdCXyaboFqliEMml4xdcZG96GxveekjBEd+JqRIzW4
ncDfk76dj3M+A2j3GdHy+//vM/r/+1z+AyqJsaM=
       "], {{{}, 
         {RGBColor[0, 0, 1], Opacity[0.7], EdgeForm[None], 
          GraphicsGroupBox[PolygonBox[CompressedData["
1:eJwl1WWYlVUUgNGhQ8WiGwlBkFLSbkWQsBVQ6e5ukFKkSymlu7tbultAkZKS
tnPthx/rOfvdA8NcvnPv5KrRtEqTxAkJCYn4M9Gds3fyhIQ+FDf/bjGQKxSn
Jz9yytfyOztwhC/1YbKbm7GLD3QP1pEymqUU0yM5RDbdlJ28r7uzlhTRLKGo
HsFBsuom7OA93Y01JI9mMUX0cA6QRTdmO+/qrqwmWTSLKKyHsZ/MuhHbeEd3
YRVJo1nIo3oo+8ikG7KVt3VnVpIkmgUU0kPYS0bdgC28pTuxgsTRzKegHswe
Muj6fMubuiPL43lFM49H9CB2k17XYzNVdAeWJdx5wFWYSwE5kF2k03XZRGXd
nqX8R2W7OeQ3D2AnaXUdNlJJt2MJ/1LJbjYPm/uzgwd1bTZQUbdlMf9Q0W4W
+cxv0IZF/B1tP5O85i/YzgO6FuupoFuzkL+oYDeDPOZ+bON+XZN1lNetWBD3
nPJ208ltfp2WzOePaPtpPGT+nK3cp2uwlnK6BfPi/UE5u6nkMr9Gc+byW7T9
FHKaX6UZc/g12n4yOcyv0JTZ/BJtP4ns5pdpwixuR9tPJJv5JRozk1vR9hPI
an6RRszgZrT9eLKYX6Ah07kRbf8Nmc3P04BpXI+2/5pM5ueoz1SuRduPI6P5
WeoxhavR9mPJYH6Gukzm52j7MaQ3P00dJnEl2n406cxPUZuJXI62H0XauFtx
J+I5x/PhXtJwD3dzF09SiwlcivZ3vyK1+QlqMp6L0fE5RirzZ2yJ76k/YQ1l
9XFym1uzP+6ELujszHfxf6gvUNY8kpTmYs5POcUPcaecP8X7hOu05zB94144
+3MpPme4SVdOxGdA3A1nH86Shqt8zGrKxJ1zDuAyRbhFd76Pny9el/N83G2u
0Yp98Rrjfea8GJ8ndOJYPHf73s4z8TObyzhHkMJc1NkjXlN8f53P2Y5D8TPq
Qs4uHGdzPBfnR6yitD5GLnNL9sbr0OM4T2k9HL+GEk6S19yWg/TWm+IZm6uz
klL6KDnNLdgT/5YeyzlK6WEkM/diY9wPXY0VlNTVGcNZStoNJam5JxtIrauy
nBK6GqM5Qwm7ISQxP05VRnE62n4w8Xv2BHnMbTgQ90KvJ5X5Q5bxmC7s7MZJ
jui+znPkoDm748/b93NeoAA36MjRuOO+dtvZi9P8GO+7+N4M4n8HQfzf
            "]]]}, {}, 
         {RGBColor[1, 0, 0], Opacity[0.7], EdgeForm[None], 
          GraphicsGroupBox[PolygonBox[CompressedData["
1:eJwl2HW4lFUXhvGhS0FCOk0EpRUQA5DuDulukC7pUBolbVTCQEAlBOlOFUzK
ohGVNJD4fuv6/niute577ZlzZs68e79zCrTv06B30kQikURaJk8kPpGfid/U
VCkTiT7JEomn9M+mSCQK8oXVDLiv2Y/qdVzemmH4jlijfolbqm+ar+NWeNwo
nFtfRr1q3lndZv4TlwYPwNdwRnU+rq92wePMm3r8WHyv/mk1Cd9D/Uq9ED/T
+sE4oc+trsFN1Inm73ATPX4Ezqwvqv5i3k5dYb6f+8m8Pz6PU6q9zWupT+Lm
5g+aj8eF9FXU9Pxz6nH13/idrB+K08Va9QvcQn3DfC233ONzqaW5K2ad1K1m
P3Kp8VX9Xdw8fT21Mx5r1sTj7lGfitfGdY/3Vv0tfo61t/W5uNX6xuoE/LbZ
BI/LpBbhfjZrqy4328f9aHZOn4LrZVZTfQI3M3vA7CG1Mncn10c9pv4Tv4O1
aWMNd0D/rPq62WfcMo/LqT7GXTbrqG4xO86lwlf0Gbi5+rpqJzzGrLHHFVCf
5G6bdYv3zux8/Bx8S5+TW6VvpI7HC8zGe1xG9RHuJ7M26jKzvdxxs7P65FxP
sxpqOdzU7H6zgmql+KxyvdWj6t/xO1ibJtZw+/XN1dfM1nAfeVwO9VHuklkH
dbPZMS4lvqxPz82J164fzTfymPzqE/wt/gB/Lp5ff1Ofg1+pH6d/ix9n/V3q
w3Fd8R/xe/Ax/ow+Gd+Df1zfhL+Pf1B9Jj533BH5K36eNaljzu/Tv8qvxkut
z66W4i/ym/ijOIX+kv5Ofna8Nv0ovqH1N/F+fDaeT39Dn926T/Vj9W/yY607
jpfi3fgoPq1Pal13vqy+MX8vn1Z/WK7hcmapwlu3V/8Kvwp/aN2feGO8Jpxc
f1F/h3Wz9O31I/kG1t3A+/CZeB79f/ps1n2iH6N/gx9j3TH8Id6Fj+BT+iTW
dePL6Bvx9/Bp9D/IVfy4Wcrw1u3Rz+dX4g+s+wNviNeCk+lfjv0Ej8D1zf/D
e/HpeLz+YxmNX8ejzY/iD/BOfBh3xaVxQ1wAl8W7ZR73Kfc+9zteH78fTqp/
Ka5r/DyuF9cRXiGjuNe4UdwR/D7egX/AXfBjuAHOj8vgXTI39n3uPS4JnhnX
FDecqxufY7xcRnKvciO576Uz9yhXn8uHl8RBws2Q1vwwvg6XDy+TEdwr3Aju
O+nEleLqcXnxYrkt0/lW/FC+Nn5evpWOfEm+Lp8H15Lh8o10MCthVifOAFxT
hsnX0t6suFlts1y4NN4pc7iPuUXcLZmW7P9n4BCuBs4b16E8z83nhnKH8Xt4
Oz6E2+FiuBbOiVPrv5crsR+a7ZDZeAVeaJ5NLekzdYH/PNbim/GZ16fjp/J1
1BZ4sFl1szE4X1wz6nXzrvGZND8V7wMeFB5nVZfihupwPM98SLx/OIO+sPpD
/G3UJebbuIPmJ/UJrq1ZUX1NPgf/gFqRT8V9J5djD7QmRXxO+e36Wfxy/G7c
M+B1sRbfwFPinMCDcDWcO67DuFfg5nKDua+kDVeEq8Flx+/ENSSTYx/mB/JV
8SD5Ulrzj/DV+Wy4igyUL6SV2cNm1cyy4rsli1SWAXJAWlpT2Jqq1mTGleL8
l/3SwqyQWRWzTPhtuS6T+Gb8gNhzcT/ZJ8/yD/GV+Yx4gfwrL/JN+f7xHuK+
slea8wX5Svxd+C35R16Iexa+H18BPyd7pBn/IP8MnwG/KX/LxDjz+b58edxH
dktT/gG+Ip8evyF/yYQ4Q+O+Je5XcNz07ZIm/P18Bf5O/Lpck/HxOYp7gDj7
cS/ZKY35+/jy/B34Nbkq4/gGcabGWYp7yg5pxN/LP82nw6/KFRnL1+d7xZmF
c8WeGPdR3ByuB7ddGnL3cE9xafErcjmuibhX4nvGdYG7yzZpwBfgn+TT4Ply
SUbHvQffI/Z2nDP2RhnCzea6cVulPpefe4JLjefJRRkV1yXfnS+Lc8Q+IIO5
WVxXbovU4/Jx5eLeB8+Na1tG8rX5bnwZnB0viWuXe5nrwm2Wulxe7vG4t8Bz
5A8Zwdfiu/KlYx/Bi2Ug9xLXmdskdbg8XNk42/Fs+T32AL4m3yX2JZwVL5IB
3EyuE7dRanO5uTJx9uJSeFuccdwybhZ3QYZzNbjOsSfEdYYXSn9uBteR2yC1
uFxc6TgrcUm8Nc4v7iPu5dg3ZBhXnesU9yhxzeJ3pR83nevArZeaXE7usTgH
cQm8Jc4sbin3EndehnLVuI6x3+LM+B3py03j2nOfSw0uB/colwQXx5vjDOM+
5GbG8+G1+Ft8Dg/BVXEHXAJnwm/Lc9xUrh33ffx98Fa8DlfH2XEpnMDF8CaZ
zn3AzeDO4c/wN/gsHoyr4Pa4OM6IF0gfbgrXlvsu/o54C16Lq+FsuCS+7Utd
UbxRpnHvc9OtOYvX4K/xGTwIV8btcLHYv/BufDL2KP1b0htPxm3Mv42/Nd6M
P8NVcVZcAt/yM1PGeyWXcBGzDTIVv4enWX8Gr8aH8Gk8EFfCbXHR2A/xLnwi
9jz9v/q74/ukvpd+Et/aum/iM4I34TX4hP62vgp/t754nK1+nxTxnspF/IhZ
8rj/8Xzr9VP4JXiqx5/Gq/BBfCquO31a6wbwz+jbxOuJ/TfuH/Cvscfq/9Fn
ie97+p76F/lW1n0dnzm8Ea/Gv+pv6SvzWfTF4pz0+yWPv4X8iR82Sxb3U57v
c/1kfjGeEtdsfN74U/xK/it8Mq5vfRq+P19R3zpeJ5839jr+r7gP4X+JPV7/
tz5zfH/T99C/wLe0Pr1aiD8Un2d+A17F/6K/qa8U12h8j8ZF8X9+9/vjvOKS
xV4ej1X/iHsNa5Oqebl1cXaqk8wWcZNjv4jPNHfSrH18pzD7kjsR+4s+Ndcv
9ky1Am4V703s4zhP7MHx/wLzLnEfYv5znEexH8brxZni+1ucSfE9BE80bxH7
Vny31T+kHjRvpS4wX8+tNO8X35nxjTjnYw/BmXARfN3rHYfvizNXTRrnTzyP
+nu8d3GexP8n9HnUtXEPoL5ovpCbFOcAzhLXmXrC/H/r0iK/
            "]]]}, {}, {}, {}, {}, {}, {}}, {{}, {}, 
         {Hue[0.67, 0.6, 0.6], LineBox[CompressedData["
1:eJwl1WW0VWUUBVC6ke7uTinp7m6Qku5OpUvpLgu7O+lu6ZQQBGxFRVGxnXv4
Y7691j7EPd85490CfUe1H5kwQYIEd/2IudyPe7nFdf2GOY87bNA/Nh/iNiX4
ikXc79pxcwz5+JxHuGD/iTmTsvFv65viz5OS3foczsgTKcwVPREr5ErckB+l
B5VIzEr7ytyUH6Mnldls14NU7NHnkoRVehU+kx+nF1XYYteT1OzV55GU1XrV
uA/5CXpzQh9Lfj7Wq7JV7kUa9unzOStPogif6MlYI1fjC/lJ+nBSH0cBLurV
2Cb3Ji379cvmdErzsH7OnExRrurXzNmUJ7m+1ryPL+Wb5nw2yhfNqZTkaxbz
gP0pczw/UDA+Hwu45NpVcxY/U45vWcpv8X+4vt3sw/fcE2cbn5FfOOD6FXMG
P1GGb1jCr/FuuH7enMKPFIvPzEKuufapOYcKpNDXmdXjfZOf4pI8jVL01U+b
EyjEZb06O+IeScdBfQEpWa/XiHOQn6YfNUjFBvua8VnlZ+hPTVKThrTcQzrS
k4GMZCJzvKf+bq04K/lZBlCLLPGe2tfmO/k5BlKbrPFO2tfhlvw8g6hDtnj/
7OvGOcsvMJi6ZI93yb5ePD/5RYZQjxxstK8f5yu/xFDqkzPO0L4Bt+WXGUYD
csWZ2DeM5ya/wnAakjvOxL5RvBPyq4ygEXnifu0bc0d+jZE0Jm/cr32TeDfk
1xlFE/LF/do3jfdCfoPRNCV/3K99s3jn5DcZQzMKxP3aN+eu/BZjac7OeCdI
zyF9IQXjDPQW/C6/zThaUCjOwL4lf8jvMJ6W7LLrRwYO64soHOeit+JP+V0m
0Irddv3JyBF9MUXirPTW/CW/x0RaUzTOyr4Nf8vvM4k27LEbQCY+0pdQLM5P
b8s/8gdMpi177QaSmaP6UorHmert+Ff+kCm0Y5/dILJwTF9GiThnvT3xhbDJ
eJD27NcHk5Xj+nJKxtnrHUjIZv0hOnBAH0I2TugrKBVnr3ckEVv0qXTkoD6U
7JzUV1I6nofeicRs1afRiUP6MHJwSl9FmXgeemeSsE2fTmcO68PJyWl9NWXj
eehdSMp2fQZdOKKPIBdn9DWUi2ekdyUZO/SZdOUjPb5Mc3NWX0v5eEZ6N5Kz
U59FN47qo8jDOX0dFeIZ6d1JwS59Nt05po8mL+f19VyQH6Q4n+rXzblUjN8z
LEv4/3d7Rdf+Ay3o+8I=
           "]]}, 
         {Hue[0.9060679774997897, 0.6, 0.6], LineBox[CompressedData["
1:eJwl2Hfcl2Mbx/EbLSVthbamUfamnZYmStEyMkuDspo0qOy9pTSMMhpSaCul
RTYZadlb4Xl/X88fx+s4Pp/jvObvus7zuu8afQd07r9PQUHBpEIFBX8pjipc
UFBG3XS/goKX9y0o6C6OEBfwjfmB/Jd4HX4Jf4WPLlJQUB4PlyfoPaMer9cV
L9CvIu/DDZMPx9+pN+hfhfeVG8u1uDHy386hgbos3wo3M34v/gIPwq/Y/+v4
SXwh3qBfXy7J3Sj30B+rvkK/M35Ev6z8O75WPgB/ob8M98O/4VPkKtxI+Ujb
X6huon82HqRfTN6da9V7V+9ldV/ua71j5ArcbXpT5Ql63bjX9Krm+rgj1N/L
G/Wu5vaTm8i1uT2ut6FcjmvNNTf2H7wVv2qfi9RPqTfyh+sfiC/gx8lX8o/y
5fg/1CXVW/nl6t/Vp/JV8VHG95Sb8oP5/fnv1F/z6/lX1N/wx/IH4dv5abkm
fiFfLeeMj1T/IG/iC4m9zv1oXF7dQu9f9ZfqubZfrH5avYm/EI/HV+HHcHn7
+1N9YJ4lfoX6D3UD43rhZngILm7c9zk3fgP/qnobPxE/m/PEr+PqxhXKdap/
lDfzhcU/zu8YXEHdUu8/9VfqebZ/Qz1FvZnviSfgq/HjuIL9/aUupf6KX6n+
U93QuN64eZ4lvA1vxHPxt3gSno4n4kW5HvETfg8XEf86n2PxQeqz9OYb/yZ+
Br+He+HbcH/8BC4tvsar8m7mPdPvg1vg6/C3eBOeh7fjyXhG4f+/y4tzvrlm
xzyOq5j3CS8w5i08Fb+Pe+Pb8QD8JC6TZ5rry7XkhuLteDOej3fgO/BMPBm/
kfMSBdzxXKU8x/g1vARPw1twHzwRX4OfyjuZ5427iDuLG4Z34PfwArwT34ln
4TvwmzkvsQ93Ancw1wYvzLmKSdxA7um8D+I47mKuFXc93onvEs9xd3Jv5fhi
X+5E7hCuLX495yQmc4O4KXlexfHcJVxr7ga8C98tnufu4pbkmGI/7iTuUK4d
XpTzEHdwg7ln8nyJE7hLuTbcjXg3vke8wN3NLc0xRSHuZK5y5iO8OOch7uSG
cFO5g8SJXD+uLXdT5lh8rygsTuGr8O35N3Lc3AvuWm4aV1GcxF3GteNuznyF
7xNFxKl8Vb4D/2aOk2vnruOe5SqJk7nLubO54Zkn8P2iqDiNr8Z35N/KcXKt
3FBuOndw5mDuCq49NyLvMX5AFBOn89X5TvySHCfXlvWEm8EdkrmOu5LrwI3M
e4cfFPuLM/gaWQ/4pTlOzklcxXfkR/E/44dEcXEmX5Pvwi/LfnMvuOu5mdyh
4nTuaq4TNxr/gh8WJUQj/jD+HH55jpNzEP35zvwY/lf8iDhANOZr8efyK7Lf
nIMYwHfhb+F/w4+KkqIJX5s/j1+Z/eaY4hr+HP5W/nf8mDhQNOXrZD3mV2W/
OaYYyJ/Lj+X/wI+LUqIZXzfrGP929ptjikH8efw4/k/8hCgtmvP1+PP51dlv
jikG81358fxf+ElRRrTg6/Pd+TXZb44phvDd+An83/gpUVa05A/ne/DvZL85
pignzsr6qneB3trsI/sX5UUFcZBolbUr3wvGrMPXZp+iomiddUOvp967+Lrs
M2P48/nb+D34aVFJtOEb8L349XhonnPuBm4WV1m0yn647tzt+X7B7+PX8C48
Bb+I78HLcA3rTWF8Qp5D+X2+qGjK18lcZ3xbuSHXO3Ntvj3UG/il/LM5f+4D
vSPkUtxN8rC8Q/kuyrOMn8tckW+srB/55sHf6L+NL4vHp8nVuFFy61yfukfm
DjxRv4T8Q9ZWvS16C9W7M/fxFbOW8bPle/nlmZfybuAtuJg4RL8dPlrdR28j
Xoan4w/x9Xlvc/74eVxVtOGG5buHm5TvDDxVzOHu41Zk/sp7yZ3NHcP1xZvw
Dbl3orJor3es3kV6m/GNORdRRXTQO07vYr338E3Zl7iev5CfnLUUTxNVRUf+
eP4S/n18c+YP7mbuBa6aaJ/jcz25O/K7iWe5aqJTfm/+Um4LHp75gxvOvchV
Fx1yjlwv7s6sfWI69xJ3P7cy827Gcp25E7l++AO8HM/AH+ERmWvwCDw7z5vo
mGvkenN3ZR3Mdvh1/J16hv7L+AG8KvNztuO6cCflecEf4hV4Jv4Yj8wchUfi
Obim2IZX4z3qTrlPuA++O2tl9oEX4e/VM/VfwQ/it7O9Z6oIPjXzpfwBv7+o
adw5+GT15bkvxn2Ta+VX8rPUn/CjMgfmWcYvZZ0zbo/6MPW3/Br1XnXn3H/c
F9+DDzDuR3Uh9Uf8YvUP6lnGvYofwqvxYcYVxadlfpY/5Itn/8adi09RX5F7
a9y23CN+Ff+c+lN+dOZcPBq/nHXUuL3qWurt/Dt5z9RdjBuBL8L34pLG/aQu
rP6Yf0P9Y74X+ErZv/Fz5Yf5NXwtvhg+PeuC/BFfQjTj62btMf683Gfuyvwu
/Le5h/zb/PPqz/gj+dJ4TOb+ZP6VrN/8P+ra6h38WvW/WSP56lmTjB8pX8zf
xx/I/6wuov6EfzPvZK4JnyAfnGPaZp78SNYV7h292vL+3BlZr+SP9frnbzq5
uVwv66LtuuY34dpwVxlbSN6ee663Wu+FzN/c53pHyWW4W7I+JWfd5l7Nd4X8
L66j3qm3Ls8b9x8+Q66R9dN2o+RL8n3E3a9XSv4lc7j6U723Mq/kmjMfyofk
HGw3X3406yC3Vq+OXJw7M+ur/InegPxtK7eQ62cdt123/JZcW+5qYwvLO/Ib
6a3RezHrBPeFXgO5LHdr1tPkfGdwczNf5lpwXfUuvXfzvHIF8plyzaz3thst
X8p15B4wtrT8a+Zz9Wd6SzIP5pozD8uH5hxst0B+LOs2t06vrlwi31Fyo3wT
qD/VvyZ/18ot8/+B/AZ5Lm1/fn5rvh3ub3wReScenN9O/x392VlH8Fb9hnK5
zMHy2KzZ6rH65+F5WZtzbdzQPCt4t3p9nvn8f0JuJB+W91Huavsx6n58J/yg
8WXy/wI8JM8h/lx/aebw3I/MxXLlzLPybNu/pn483yb4Xf16eVbzrSA3zjeO
+jP9gVmz5SNwPdt1zzOQ396Yonq71F/wa/k56i/5cXgKHofn4/qiG3cLdxn3
EC4u5nD1RQ++Ue41txWPz/0Vt/KX8w9nbRcvcQu5J7j1uEm+f/DnuLQ4K/8j
yXOU38rY/wGmgDtB
           "]]}}}],
      AspectRatio->NCache[GoldenRatio^(-1), 0.6180339887498948],
      Axes->True,
      AxesLabel->{
        FormBox[
         StyleBox["x", Medium, Bold, 
          GrayLevel[0], StripOnInput -> False], TraditionalForm], 
        FormBox[
         StyleBox["Probability", Medium, Bold, 
          GrayLevel[0], StripOnInput -> False], TraditionalForm]},
      AxesOrigin->{0, 0},
      AxesStyle->{
        Directive[
         Thickness[Large], 
         GrayLevel[0]], 
        Directive[
         Thickness[Large], 
         GrayLevel[0]]},
      Method->{"AxesInFront" -> True},
      PlotRange->{{0, 30}, {0, 0.2}},
      PlotRangeClipping->True,
      PlotRangePadding->{
        Scaled[0.02], Automatic},
      Ticks->{{{5, 
          FormBox["5", TraditionalForm]}, {10, 
          FormBox["10", TraditionalForm]}, {15, 
          FormBox["15", TraditionalForm]}, {20, 
          FormBox["20", TraditionalForm]}, {25, 
          FormBox["25", TraditionalForm]}, {30, 
          FormBox["30", TraditionalForm]}}, {{0, 
          FormBox["0", TraditionalForm]}, {0.05, 
          FormBox["0.05`", TraditionalForm]}, {0.1, 
          FormBox["0.1`", TraditionalForm]}, {0.15, 
          FormBox["0.15`", TraditionalForm]}, {0.2, 
          FormBox["0.2`", TraditionalForm]}}},
      TicksStyle->Directive[
        GrayLevel[0], 12]]}
   },
   AutoDelete->False,
   GridBoxItemSize->{"Columns" -> {{Automatic}}, "Rows" -> {{Automatic}}}],
  "Grid"]], "Output",
 CellChangeTimes->{3.6086278188386326`*^9, 3.6087025815244756`*^9}]
}, Open  ]],

Cell[CellGroupData[{

Cell[BoxData[{
 RowBox[{
  RowBox[{"a", "=", 
   RowBox[{"PDF", "[", 
    RowBox[{
     RowBox[{"LogNormalDistribution", "[", 
      RowBox[{"2.0", ",", ".40"}], "]"}], ",", "x"}], "]"}]}], 
  ";"}], "\[IndentingNewLine]", 
 RowBox[{
  RowBox[{"b", "=", 
   RowBox[{"PDF", "[", 
    RowBox[{
     RowBox[{"LogNormalDistribution", "[", 
      RowBox[{"2.5", ",", ".30"}], "]"}], ",", "x"}], "]"}]}], 
  ";"}], "\[IndentingNewLine]", 
 RowBox[{
  RowBox[{"eqn", "=", 
   RowBox[{
    RowBox[{"a", "-", "b"}], "\[Equal]", "0"}]}], 
  ";"}], "\[IndentingNewLine]", 
 RowBox[{"FindRoot", "[", 
  RowBox[{"eqn", ",", 
   RowBox[{"{", 
    RowBox[{"x", ",", "10"}], "}"}]}], "]"}]}], "Input",
 CellChangeTimes->{{3.6087021988546033`*^9, 3.6087023037959876`*^9}, {
  3.6087024179101877`*^9, 3.6087024185029893`*^9}, {3.608702556736032*^9, 
  3.608702575596465*^9}}],

Cell[BoxData[
 RowBox[{"{", 
  RowBox[{"x", "\[Rule]", "9.200406304041564`"}], "}"}]], "Output",
 CellChangeTimes->{3.6087025831156783`*^9}]
}, Open  ]],

Cell[CellGroupData[{

Cell[BoxData[{
 RowBox[{
  RowBox[{"a", "=", 
   RowBox[{"PDF", "[", 
    RowBox[{
     RowBox[{"ChiSquareDistribution", "[", "7.0", "]"}], ",", "x"}], "]"}]}], 
  ";"}], "\[IndentingNewLine]", 
 RowBox[{
  RowBox[{"b", "=", 
   RowBox[{"PDF", "[", 
    RowBox[{
     RowBox[{"ChiSquareDistribution", "[", "10.0", "]"}], ",", "x"}], "]"}]}],
   ";"}], "\[IndentingNewLine]", 
 RowBox[{
  RowBox[{"eqn", "=", 
   RowBox[{
    RowBox[{"a", "-", "b"}], "\[Equal]", "0"}]}], 
  ";"}], "\[IndentingNewLine]", 
 RowBox[{"FindRoot", "[", 
  RowBox[{"eqn", ",", 
   RowBox[{"{", 
    RowBox[{"x", ",", "7"}], "}"}]}], "]"}]}], "Input",
 CellChangeTimes->{{3.6087021988546033`*^9, 3.6087023037959876`*^9}, {
  3.6087024179101877`*^9, 3.6087024185029893`*^9}, {3.608702556736032*^9, 
  3.608702575596465*^9}, {3.6087026320061646`*^9, 3.60870266397062*^9}}],

Cell[BoxData[
 RowBox[{"{", 
  RowBox[{"x", "\[Rule]", "7.47228367962071`"}], "}"}]], "Output",
 CellChangeTimes->{{3.608702648822994*^9, 3.6087026652186227`*^9}}]
}, Open  ]],

Cell[CellGroupData[{

Cell[BoxData[{
 RowBox[{
  RowBox[{"a", "=", 
   RowBox[{"PDF", "[", 
    RowBox[{
     RowBox[{"InverseGammaDistribution", "[", 
      RowBox[{"6.0", ",", "20"}], "]"}], ",", "x"}], "]"}]}], 
  ";"}], "\[IndentingNewLine]", 
 RowBox[{
  RowBox[{"b", "=", 
   RowBox[{"PDF", "[", 
    RowBox[{
     RowBox[{"InverseGammaDistribution", "[", 
      RowBox[{"3.0", ",", "20"}], "]"}], ",", "x"}], "]"}]}], 
  ";"}], "\[IndentingNewLine]", 
 RowBox[{
  RowBox[{"eqn", "=", 
   RowBox[{
    RowBox[{"a", "-", "b"}], "\[Equal]", "0"}]}], 
  ";"}], "\[IndentingNewLine]", 
 RowBox[{"FindRoot", "[", 
  RowBox[{"eqn", ",", 
   RowBox[{"{", 
    RowBox[{"x", ",", "5"}], "}"}]}], "]"}]}], "Input",
 CellChangeTimes->{{3.6087021988546033`*^9, 3.6087023037959876`*^9}, {
  3.6087024179101877`*^9, 3.6087024185029893`*^9}, {3.608702556736032*^9, 
  3.608702575596465*^9}, {3.6087026985558815`*^9, 3.608702728461134*^9}}],

Cell[BoxData[
 RowBox[{"{", 
  RowBox[{"x", "\[Rule]", "5.108729549290355`"}], "}"}]], "Output",
 CellChangeTimes->{{3.6087027185083165`*^9, 3.608702729677936*^9}}]
}, Open  ]],

Cell[CellGroupData[{

Cell[BoxData[{
 RowBox[{
  RowBox[{"a", "=", 
   RowBox[{"PDF", "[", 
    RowBox[{
     RowBox[{"ChiSquareDistribution", "[", "6.0", "]"}], ",", "x"}], "]"}]}], 
  ";"}], "\[IndentingNewLine]", 
 RowBox[{
  RowBox[{"b", "=", 
   RowBox[{"PDF", "[", 
    RowBox[{
     RowBox[{"WeibullDistribution", "[", 
      RowBox[{"10", ",", "20"}], "]"}], ",", "x"}], "]"}]}], 
  ";"}], "\[IndentingNewLine]", 
 RowBox[{
  RowBox[{"eqn", "=", 
   RowBox[{
    RowBox[{"a", "-", "b"}], "\[Equal]", "0"}]}], 
  ";"}], "\[IndentingNewLine]", 
 RowBox[{"FindRoot", "[", 
  RowBox[{"eqn", ",", 
   RowBox[{"{", 
    RowBox[{"x", ",", "13"}], "}"}]}], "]"}]}], "Input",
 CellChangeTimes->{{3.6087021988546033`*^9, 3.6087023037959876`*^9}, {
  3.6087024179101877`*^9, 3.6087024185029893`*^9}, {3.608702556736032*^9, 
  3.608702575596465*^9}, {3.6087026320061646`*^9, 3.60870266397062*^9}, {
  3.6087027837000303`*^9, 3.608702807692873*^9}}],

Cell[BoxData[
 RowBox[{"{", 
  RowBox[{"x", "\[Rule]", "13.433328291138453`"}], "}"}]], "Output",
 CellChangeTimes->{3.6087028090656753`*^9}]
}, Open  ]]
},
WindowSize->{1041, 992},
WindowMargins->{{33, Automatic}, {Automatic, 20}},
PrintingCopies->1,
PrintingPageRange->{32000, 32000},
PrintingOptions->{"Magnification"->1.,
"PaperOrientation"->"Portrait",
"PaperSize"->{595.1999999999999, 841.8}},
FrontEndVersion->"9.0 for Microsoft Windows (64-bit) (January 25, 2013)",
StyleDefinitions->"Default.nb"
]
(* End of Notebook Content *)

(* Internal cache information *)
(*CellTagsOutline
CellTagsIndex->{}
*)
(*CellTagsIndex
CellTagsIndex->{}
*)
(*NotebookFileOutline
Notebook[{
Cell[CellGroupData[{
Cell[579, 22, 11460, 286, 472, "Input"],
Cell[12042, 310, 122395, 2089, 272, "Output"]
}, Open  ]],
Cell[CellGroupData[{
Cell[134474, 2404, 857, 26, 92, "Input"],
Cell[135334, 2432, 140, 3, 31, "Output"]
}, Open  ]],
Cell[CellGroupData[{
Cell[135511, 2440, 846, 24, 92, "Input"],
Cell[136360, 2466, 163, 3, 31, "Output"]
}, Open  ]],
Cell[CellGroupData[{
Cell[136560, 2474, 908, 26, 92, "Input"],
Cell[137471, 2502, 164, 3, 31, "Output"]
}, Open  ]],
Cell[CellGroupData[{
Cell[137672, 2510, 922, 26, 92, "Input"],
Cell[138597, 2538, 141, 3, 63, "Output"]
}, Open  ]]
}
]
*)

(* End of internal cache information *)
